# Supplementary material for: Drosophila TMEM63 and mouse TMEM63A are lysosomal mechanosensory ion channels
Source: Nat Cell Biol. 2024 Feb 22;26(3):393–403. doi: 10.1038/s41556-024-01353-7 (PMC10940159; doi:10.1038/s41556-024-01353-7)
Supplement: Supplementary file 3 — Supplementary Table 1 Genotypes of the flies. Supplementary Table 2 Sequences of oligonucleotides. [file 41556_2024_1353_MOESM3_ESM.xlsx]

## Sheet: Supplementary Table 1
Supplementary Table 1. Genotypes of the flies.
Figure	Experimental group	Genotype
Fig. 4a-d	WT	Cg-GAL4 UAS-GFP-LAMP1/+
	Tmem631/1	Cg-GAL4 Tmem631/1/UAS-GFP-LAMP1 Tmem631/1
Fig. 4e-h	WT	Cg-GAL4 UAS-GFP-LAMP1/+
	Tmem63-OE	Cg-GAL4 UAS-GFP-LAMP1/UAS-Tmem63
Fig. 5e	WT	w1118
	Tmem631/1	Tmem631/1
	Tmem632/2	Tmem632/2
	Tmem63 rescue 1	Tmem631/1; UAS-Tmem63/Tmem63-GAL4
	Tmem63 rescue 2	Tmem632/2; UAS-Tmem63/+
Fig. 5f, g	WT	w1118
	Tmem631/2	Tmem631/2
	Tmem631/1	Tmem631/1
	Tmem63 rescue	Tmem631/1; UAS-Tmem63/Tmem63-GAL4
Fig. 6i	WT	w1118
	Tmem631/2	Tmem631/2
	Tmem63 rescue	Tmem631/2; UAS-Tmem63-gfp/+
	Tmem63G540S rescue	Tmem631/2; UAS-Tmem63G540S-gfp/+
Extended Data Fig. 8b, c	WT	w1118
	Tmem631/2	Tmem631/2
	Tmem63 rescue	Tmem631/2; UAS-Tmem63-gfp/+

## Sheet: Supplementary Table 2
Supplementary Table 2. Sequences of oligonucleotides.
Method	Oligo	Sequence
Generation of gene-modified flies (Tmem631 mutant)	5'-arm forward	AGGTGGAATTTCAAGCTTCGGCTTCAAATTGCTTTCGTG
	5'-arm reverse	CGCGGTACCGTCGACTGCAGGCTATTAGTAATGTGTTCAAAG
	3'-arm forward	GGAACTTCACTAGTAAAGATCTAAATGGTATTATTGTCGGGAGACAC
	3'-arm reverse	CGCGCCTTATGCATGGAGATCCATTGTCATCGATCCCGAGAAGG
	5’-genotyping forward	CTGTTCGCACAGGCTTTC
	5’-genotyping reverse	TTGAAGTCGATGCCCTTCAGCTC
	3’-genotyping forward	ATGCTTGGATTTCACTGGAACTAGG
	3’-genotyping reverse	GCCGAACACCTAACGTC
	sgRNA1	GAACACATTACTAATAGCTTC
	sgRNA2	CAACAGTGTTGAGGCGTAAA
Generation of gene-modified flies (Tmem632 mutant)	5'-arm forward	CCCTAGGGGATCCAAAGCTGTTCTTGCTCTACCTGTCCAAC
	5'-arm reverse	ATAGAAGACAGTAGCTTCATGTGGACCATGAATTTCACTAAAAAAACCAAG
	3'-arm forward	AATAACGGGGCATGCAAAGCAGCTCACAATACAGCGTCAACAGT
	3'-arm reverse	GGTAATGTACCGCGGAAAGCGCACGGCTTCAACTACCTCAAAT
	5’-genotyping forward	GATCACGACCATCGGGTACG
	5’-genotyping reverse	GACACTCCCAGTTGTTCTTCAGAC
	3’-genotyping forward	AGAATAGTGTGCCGTTTACTGTGC
	3’-genotyping reverse	TCTCCACGCCCAGGACTAAG
Generation of gene-modified flies (DmTmem63GFP and DmTmem63mCherry knock-in flies)	5'-arm forward	AGGTGGAATTTCAAGCTTCGTTTAGTGAAATTCATGGTCATGTCGG
	5'-arm reverse	CGCGGTACCGTCGACTGCAGTGACGCCTCAACACTGTTGACG
	3'-arm forward	GGAACTTCACTAGTAAAGATCTAAATGGTATTATTGTCGGGAGACAC
	3'-arm reverse	CGCGCCTTATGCATGGAGATCCATTGTCATCGATCCCGAGAAGG
	5’-genotyping forward	CATCTCCATCTGTGGTCTGC
	5’-genotyping reverse (DmTmem63GFP fly)	TTGAAGTCGATGCCCTTCAGCTC
	5’-genotyping reverse (DmTmem63mCherry fly)	TTGGTCACCTTCAGCTTGGCG
	3’-genotyping forward	ATGCTTGGATTTCACTGGAACTAGG
	3’-genotyping reverse	GCCGAACACCTAACGTC
	sgRNA	CAACAGTGTTGAGGCGTAAA
