# Supplementary material for: Drosophila TMEM63 and mouse TMEM63A are lysosomal mechanosensory ion channels
Source: Nat Cell Biol. 2024 Feb 22;26(3):393–403. doi: 10.1038/s41556-024-01353-7 (PMC10940159; doi:10.1038/s41556-024-01353-7)
Supplement: Supplementary file 4 — Statistical source data. [file 41556_2024_1353_MOESM4_ESM.xlsx]

## Sheet: Sheet1
Fig. 1b
		DmTMEM63 co-localized with
		LAMP1	Mito	SKL
	Pearson's correlation coefficient (PCC)	0.92	0.13	0.12
		0.87	0.19	0.09
		0.9	0.07	0.15
		0.79	0.09	0.2
		0.91	0.21	0.06
		0.87	0.23	0.2
		0.9	0.18	0.12
		0.83	0.1	0.14
		0.8	0.15	0.09
		0.72	0.08	0.06
		0.7
