# Supplementary material for: Drosophila TMEM63 and mouse TMEM63A are lysosomal mechanosensory ion channels
Source: Nat Cell Biol. 2024 Feb 22;26(3):393–403. doi: 10.1038/s41556-024-01353-7 (PMC10940159; doi:10.1038/s41556-024-01353-7)
Supplement: Supplementary file 6 — Statistical source data. [file 41556_2024_1353_MOESM6_ESM.xlsx]

## Sheet: Sheet1
Fig. 2b																	Fig. 2f
			Current amplitude (pA)															Time (s)	control	DmTMEM63
	Pressure (- mm Hg)	10	0.646455	1.39683	2.04984	4.41572	1.04866	1.46966	3.27497	3.21135	1.38879							0	1	1
		20	1.30901	6.2128	6.55367	11.8748	2.31485	3.619	10.3811	8.80384	3.44508							0.4	1.01754	1.01626
		30	4.2934	10.5242	14.8171	21.8495	6.65518	8.79414	18.4724	7.68543	5.93165							0.8	1.02059	1.03014
		40	9.22109	18.7316	20.8653	33.7434	10.7652	14.6112	29.1222	15.3344	9.49796							1.2	0.97407	1.01991
		50	16.3792	27.6437	29.8909	47.6877	17.0109	22.1814	44.9102	22.4773	12.6905							1.6	0.985	1.02612
		60	23.5849	37.6481	38.4334	63.5714	22.4063	31.1971	58.3755	26.4812	17.0893							2	0.99771	1.01224
		70	32.4996	50.4158	47.336	76.973	30.3473	40.2717	77.1352	34.693	20.7622							2.4	1.01271	1.02192
																		2.8	0.99364	1.03635
																		3.2	1.01348	0.99781
Fig. 2c																		3.6	1.00941	1.01297
		control	Current amplitude (pA)															4	0.99924	1.04237
	Voltage (mV)	-60	-33.5693	-13.4277	-12.8173	-39.9589	-23.8765	-10.9863	-7.9345	-11.5966	-12.768	-20.9786	-10.9327					4.4	0.99695	1.02119
		-40	-15.8691	-8.5449	-6.7138	-15.0198	-9.7656	-6.1035	-5.4931	-6.6098	-6.719	-7.9346	-6.1191					4.8	0.94432	1.01772
		-20	-7.258	-4.2528	-3.9554	-6.9078	-4.8828	-3.6621	-3.2037	-3.8601	-3.9213	-4.7083	-3.814					5.2	1.00178	1.03434
		0	3.2882	1.2197	2.1624	2.8828	3.2124	2.7506	2.2107	1.5276	1.6721	2.7621	3.0785					5.6	0.96593	1.0442
		20	7.1552	4.3694	4.247	5.9257	5.4931	4.2724	3.8723	6.1035	3.7433	5.1035	4.8797					6	0.95728	1.05644
		40	10.9028	6.1035	4.9109	9.7673	8.5449	6.7138	4.1021	7.1221	5.2541	6.3857	5.4891					6.4	0.97279	1.02247
		60	15.0134	10.2172	9.1552	14.0381	9.7656	9.5101	4.871	7.9346	6.1035	8.5449	7.3233					6.8	0.97178	1.03635
																		7.2	0.9761	1.03708
																		7.6	0.96237	1.03562
		NaCl	Current amplitude (pA)															8	0.9733	1.05023
	Voltage (mV)	-60	-10.4672	-8.2781	-17.9234	-15.6004	-39.9488	-18.441	-14.0707	-34.4113	-26.912	-7.8167	-34.7921	-35.3044	-38.7926			8.4	1.00356	1.03744
		-40	-6.2809	-3.7022	-7.8778	-6.6568	-23.9693	-8.6216	-6.7549	-14.5339	-17.6932	-3.2854	-14.0998	-14.9344	-15.5019			8.8	0.95983	1.07744
		-20	-2.6556	-1.2123	-3.413	-1.7583	-13.5274	-2.7021	-1.6179	-7.4602	-3.7111	-0.5834	-6.7125	-7.3355	-7.5686			9.2	0.99008	1.019
		0	0.9706	0.6331	2.22112	0.9431	7.7942	1.058	0.6302	3.34343	1.1801	0.5658	5.8737	5.0662	6.0801			9.6	1.00432	1.04621
		20	5.1611	1.648	3.1019	2.4036	10.0869	3.688	2.2614	6.0911	3.7154	0.9159	6.3741	7.2802	7.9284			10	0.96898	1.0316
		40	8.0381	2.7157	4.6184	5.8999	12.1482	5.6799	3.3852	8.5309	6.0709	3.3986	10.6802	9.8731	11.5654			10.4	0.95067	1.00292
		60	13.1337	3.1435		9.5116	17.8146	11.7965	3.7876	14.2546	8.6174	7.7231	15.5609	17.7642	12.89			10.8	0.94228	1.02539
																		11.2	0.94864	1.02374
																		11.6	0.93313	1.00749
		KCl	Current amplitude (pA)															12	0.93135	0.99799
	Voltage (mV)	-60	-20.0381	-16.4794	-12.9863	-14.1552	-28.9726	-14.0381	-23.1934	-7.3242	-15.8173	-19.5312						12.4	0.95372	1.04457
		-40	-12.7656	-8.5449	-7.3242	-7.7138	-13.5966	-7.9441	-11.5966	-5.4827	-7.2908	-10.3759						12.8	1.02085	1.03288
		-20	-7.8834	-4.8011	-4.5211	-4.2714	-5.7332	-5.4921	-6.7138	-3.6911	-4.2012	-5.4931						13.2	0.96237	1.03708
		0	3.671	1.7001	3.5041	3.5822	4.8729	3.3325	3.804	1.5776	-3.0519	3.8749						13.6	0.93567	1.03854
		20	5.4703	5.439	4.8028	6.0777	5.3019	4.2904	5.4788	-3.1058	3.9552	6.1035						14	0.95678	1.01078
		40	8.5121	6.0969	4.9032	6.1091	6.722	4.7809	6.8023	3.6513	6.0029	7.7656						14.4	0.95754	1.00493
		60	10.316	7.9346	6.1209	7.3134	10.9863	6.0907	8.5449	5.6621	9.4932	12.8958						14.8	0.92296	1.01845
																		15.2	0.97254	1.01041
																		15.6	0.93033	0.99068
		NMDG-Cl	Current amplitude (pA)															16	0.91762	1.02247
	Voltage (mV)	-60	-2.7629	-6.5934	-4.7018	-2.9641	-4.0728	-3.617	-2.7522									16.4	0.93567	0.99799
		-40	-0.5194	-2.0562	-1.236	-0.3026	-0.6166	-0.8915	-0.9585									16.8	0.91279	1.00731
		-20	1.3583	-0.3764	0.9659	1.363	0.9803	1.3372	1.3751									17.2	0.95601	0.98977
		0	1.8728	1.417	1.9393	1.8132	1.3789	1.6414	1.9068									17.6	0.91406	1.00767
		20	2.3929	4.9104	2.8219	2.653	1.9671	2.1335	2.2131									18	0.93033	1.01662
		40	2.8752	5.5902	3.2519	3.1223	2.6437	2.9119	2.7724									18.4	0.91025	1.00347
		60	3.0786	6.0537	3.8349	3.644	2.8965	3.2152	2.9105									18.8	0.91737	1.00749
																		19.2	0.90872	1.00311
																		19.6	0.9461	1.01096
Fig. 2g																		20	0.92779	1.05242
		control	DmTMEM63															20.4	0.93186	0.97772
	Percentage (%)	0	41.5															20.8	0.93084	1.01132
		6.25	54.3333															21.2	0.89219	1.02356
		0	58.1349															21.6	0.96364	1.02119
																		22	0.8805	1.05534
																		22.4	0.91381	0.97279
Fig. 2h																		22.8	0.92067	1.05863
	Maximal response	DmTMEM63																23.2	0.9344	0.99689
		2.32098																23.6	0.91737	1.03799
		4.98873																24	0.9494	1.0168
		2.6145																24.4	0.91431	1.01516
		4.85951																24.8	0.94813	1.00566
		15.6128																25.2	0.90516	1.01406
		9.20557																25.6	0.91762	1.02447
		7.50137																26	0.91838	1.0168
		2.90434																26.4	0.90796	1.02466
		2.2741																26.8	0.90109	0.98959
		3.39965																27.2	0.91915	1.03178
		2.32098																27.6	0.96186	1.01059
		7.36662																28	0.92601	0.99872
		7.83698																28.4	0.89372	1.00749
		8.38119																28.8	0.8749	0.98667
		9.62042																29.2	0.92016	1.00183
		6.93757																29.6	0.89143	0.98648
		2.60766																30	0.87312	0.99416
		4.10868																30.4	0.91584	1.00968
		5.86197																30.8	0.89321	0.98849
		8.96574																31.2	0.93033	0.99324
		2.68758																31.6	0.89601	1.01516
		5.52401																32	0.90262	1.02922
		10.5284																32.4	0.92881	1.00621
		8.36224																32.8	0.86702	0.97279
		10.9028																33.2	0.89016	1.03215
		6.72719																33.6	0.91533	0.98721
		2.60766																34	0.86143	1.021
		9.83977																34.4	0.90135	1.01516
		9.7822																34.8	0.90491	1.01297
		13.8245																35.2	0.88508	1.05607
		8.71591																35.6	0.91508	0.99562
		12.6015																36	0.9105	1.01078
		7.64327																36.4	0.87567	1.03105
		6.38031																36.8	0.89677	0.98721
		14.1871																37.2	0.89143	1.01279
		5.20188																37.6	0.87414	0.97333
		7.04754																38	0.85609	1.03817
		2.15261																38.4	0.90364	0.98685
		5.09961																38.8	0.87643	1
		11.1844																39.2	0.88736	0.95598
		4.75512																39.6	0.87592	0.99361
		4.16856																40	0.86473	0.99087
		2.26015																40.4	0.87135	0.97059
		5.69485																40.8	0.88024	0.98393
		14.1871																41.2	0.86168	0.97699
		5.69485																41.6	0.83346	0.98886
		5.25271																42	0.87007	0.98904
																		42.4	0.87414	1.02685
																		42.8	0.87516	0.98977
																		43.2	0.86931	1.00658
																		43.6	0.90872	0.97516
																		44	0.86651	0.98502
																		44.4	0.83804	0.98447
																		44.8	0.89931	0.9516
																		45.2	0.86829	1.00219
																		45.6	0.85736	1.00731
																		46	0.86016	1.00219
																		46.4	0.82939	0.97863
																		46.8	0.85278	0.98904
																		47.2	0.8505	1.01571
																		47.6	0.86753	0.98447
																		48	0.86906	0.96658
																		48.4	0.82634	0.96402
																		48.8	0.88863	0.98849
																		49.2	0.84846	0.97151
																		49.6	0.84821	0.98484
																		50	0.87211	0.98393
																		50.4	0.81948	1.02667
																		50.8	0.87287	0.98612
																		51.2	0.82838	0.97534
																		51.6	0.86295	1.00511
																		52	0.81948	0.98502
																		52.4	0.83092	0.98721
																		52.8	0.84236	0.99781
																		53.2	0.8449	0.96402
																		53.6	0.86931	1.00822
																		54	0.81566	0.95416
																		54.4	0.83575	1.0347
																		54.8	0.85558	0.95726
																		55.2	0.85304	0.98155
																		55.6	0.85024	1.0042
																		56	0.82227	0.98831
																		56.4	0.80778	1.00018
																		56.8	0.8744	0.94575
																		57.2	0.82685	0.98539
																		57.6	0.81973	1.04932
																		58	0.85151	0.97315
																		58.4	0.84312	0.97059
																		58.8	0.84694	0.98557
																		59.2	0.89474	1.0126
																		59.6	0.80346	0.9463
																		60	0.85558	0.96694
																		60.4	0.87007	0.9874
																		60.8	0.83727	1.00493
																		61.2	0.84846	0.98447
																		61.6	0.80778	0.97333
																		62	0.80651	1.00493
																		62.4	0.8238	0.99525
																		62.8	0.86601	1.02612
																		63.2	0.82329	0.95452
																		63.6	0.82914	0.99708
																		64	0.85711	0.97132
																		64.4	0.8388	0.94849
																		64.8	0.86575	0.97169
																		65.2	0.84999	0.96639
																		65.6	0.82609	0.98703
																		66	0.80524	0.95452
																		66.4	0.80625	0.97041
																		66.8	0.80422	1.00146
																		67.2	0.84287	0.96055
																		67.6	0.79786	0.9947
																		68	0.81287	0.95452
																		68.4	0.82939	0.97297
																		68.8	0.81109	0.98411
																		69.2	0.79151	0.96767
																		69.6	0.81922	0.94721
																		70	0.81312	0.96767
																		70.4	0.8416	0.98539
																		70.8	0.79964	0.93443
																		71.2	0.85533	0.98137
																		71.6	0.79736	1.00037
																		72	0.83575	1.00584
																		72.4	0.79761	0.97242
																		72.8	0.80575	0.94995
																		73.2	0.80625	0.98868
																		73.6	0.77498	1.00237
																		74	0.79405	0.95105
																		74.4	0.80575	0.97498
																		74.8	0.77702	0.98082
																		75.2	0.7971	0.96548
																		75.6	0.78337	0.95215
																		76	0.82405	0.9547
																		76.4	0.80931	0.99817
																		76.8	0.80549	0.96621
																		77.2	0.7793	0.95123
																		77.6	0.82965	0.96164
																		78	0.79151	0.96858
																		78.4	0.86524	0.99215
																		78.8	0.78922	0.92858
																		79.2	0.80041	0.98831
																		79.6	0.78897	0.981
																		80	0.80931	0.97224
																		80.4	0.80778	0.95142
																		80.8	0.74752	0.98174
																		81.2	0.82202	0.9726
																		81.6	0.77473	0.97425
																		82	0.75515	0.98027
																		82.4	0.80829	0.94484
																		82.8	0.7971	0.96237
																		83.2	0.82583	0.95854
																		83.6	0.7821	0.97132
																		84	0.79278	0.96037
																		84.4	0.76862	0.97498
																		84.8	0.81159	0.9253
																		85.2	0.7849	0.96621
																		85.6	0.78846	0.97187
																		86	0.78439	0.99452
																		86.4	0.81083	0.97078
																		86.8	0.76379	0.94685
																		87.2	0.75845	0.99123
																		87.6	0.76786	0.96658
																		88	0.791	0.99123
																		88.4	0.77346	0.97224
																		88.8	0.78922	0.9779
																		89.2	0.77625	0.93936
																		89.6	0.73201	0.9611
																		90	0.75591	1.00329
																		90.4	0.77829	0.97425
																		90.8	0.74956	0.96347
																		91.2	0.75667	0.9474
																		91.6	0.78057	0.97151
																		92	0.77702	0.95087
																		92.4	0.79888	0.93918
																		92.8	0.77625	0.90868
																		93.2	0.72921	0.94447
																		93.6	0.76888	0.93973
																		94	0.75896	1.0011
																		94.4	0.80244	0.9726
																		94.8	0.73862	0.98539
																		95.2	0.76837	0.96603
																		95.6	0.74956	0.9421
																		96	0.78464	0.93589
																		96.4	0.77473	0.95817
																		96.8	0.75871	0.94338
																		97.2	0.73684	0.99416
																		97.6	0.76354	0.99744
																		98	0.73837	0.91397
																		98.4	0.80803	0.95251
																		98.8	0.73023	0.93845
																		99.2	0.73125	2.51872
																		99.6	0.76303	4.87854
																		100	0.73303	6.88037
																		100.4	0.72387	7.34247
																		100.8	0.72006	7.50137
																		101.2	0.74676	7.47032
																		101.6	0.75795	7.45023
																		102	0.75922	7.47397
																		102.4	0.72591	7.47397
																		102.8	0.7582	7.42466
																		103.2	0.74701	7.45023
																		103.6	0.76227	7.47763
																		104	0.72769	7.43379
																		104.4	0.75845	7.39726
																		104.8	0.75795	7.36804
																		105.2	0.73659	7.41187
																		105.6	0.72286	7.32785
																		106	0.7999	7.36804
																		106.4	0.69947	7.30776
																		106.8	0.72921	7.32237
																		107.2	0.72413	7.31142
																		107.6	0.73557	7.27123
																		108	0.69794	7.28584
																		108.4	0.73633	7.26758
																		108.8	0.73506	7.27123
																		109.2	0.72311	7.23836
																		109.6	0.70226	7.24018
																		110	0.76532	7.22009
																		110.4	0.71777	7.21826
																		110.8	0.74574	7.20913
																		111.2	0.73049	7.17808
																		111.6	0.71243	7.13607
																		112	0.68599	7.16895
																		112.4	0.72565	7.1653
																		112.8	0.71854	7.13425
																		113.2	0.69464	7.13059
																		113.6	0.71726	7.06849
																		114	0.73099	7.08311
																		114.4	0.72464	7.0137
																		114.8	0.71777	7.04292
																		115.2	0.69235	7.01918
																		115.6	0.70404	7.021
																		116	0.69896	7.00822
																		116.4	0.68955	7.04658
																		116.8	0.71676	6.97169
																		117.2	0.73405	7.0411
																		117.6	0.68777	6.98082
																		118	0.73888	6.98447
																		118.4	0.71167	6.94795
																		118.8	0.71701	6.95708
																		119.2	0.7554	6.93516
																		119.6	0.75871	6.93516
																		120	0.7193	6.9589
																		120.4	0.73532	6.89132
																		120.8	0.75057	6.92603
																		121.2	0.67582	6.87123
																		121.6	0.74549	6.82374
																		122	0.68828	6.81461
																		122.4	0.6987	6.8347
																		122.8	0.71625	6.85114
																		123.2	0.7193	6.84932
																		123.6	0.66311	6.78356
																		124	0.70099	6.79452
																		124.4	0.71726	6.79269
																		124.8	0.72438	6.77443
																		125.2	0.70303	6.75068
																		125.6	0.74396	6.75982
																		126	0.69031	6.71416
																		126.4	0.68675	6.72146
																		126.8	0.66616	6.69406
																		127.2	0.69362	6.70502
																		127.6	0.70099	6.69589
																		128	0.67963	6.68311
																		128.4	0.69286	6.62831
																		128.8	0.69591	6.6758
																		129.2	0.63743	6.60091
																		129.6	0.69438	6.63196
																		130	0.66819	6.61187
																		130.4	0.69464	6.60822
																		130.8	0.67862	6.56073
																		131.2	0.72032	6.61005
																		131.6	0.64607	6.63379
																		132	0.73277	6.59361
																		132.4	0.66972	6.54064
																		132.8	0.72642	6.50776
																		133.2	0.6298	6.46941
																		133.6	0.67735	6.48037
																		134	0.70989	6.44018
																		134.4	0.71269	6.48037
																		134.8	0.74066	6.46027
																		135.2	0.68345	6.40548
																		135.6	0.65523	6.39452
																		136	0.6659	6.45114
																		136.4	0.67379	6.41096
																		136.8	0.65268	6.33607
																		137.2	0.68294	6.35616
																		137.6	0.67531	6.33059
																		138	0.68243	6.35068
																		138.4	0.6776	6.27945
																		138.8	0.66972	6.37808
																		139.2	0.68091	6.26849
																		139.6	0.69082	6.29589
																		140	0.71218	6.27763
																		140.4	0.70862	6.29589
																		140.8	0.69311	6.28676
																		141.2	0.66209	6.28493
																		141.6	0.6893	6.27763
																		142	0.66743	6.25571
																		142.4	0.7193	6.18082
																		142.8	0.66107	6.20639
																		143.2	0.70404	6.1863
																		143.6	0.63972	6.16621
																		144	0.6837	6.14064
																		144.4	0.65217	6.16438
																		144.8	0.68065	6.16986
																		145.2	0.64938	6.14612
																		145.6	0.64277	6.10959
																		146	0.67302	6.12237
																		146.4	0.67582	6.0895
																		146.8	0.65472	6.09498
																		147.2	0.68268	6.10594
																		147.6	0.67455	6.05845
																		148	0.6715	6.01096
																		148.4	0.65421	6.02922
																		148.8	0.6926	6.01826
																		149.2	0.64836	6.0347
																		149.6	0.67175	5.98356
																		150	0.6448	5.98174
																		150.4	0.63844	5.99452
																		150.8	0.66819	5.95434
																		151.2	0.63565	5.95982
																		151.6	0.72921	5.95982
																		152	0.65192	5.93607
																		152.4	0.6715	5.93607
																		152.8	0.66489	5.91233
																		153.2	0.66921	5.94338
																		153.6	0.66438	5.92329
																		154	0.65014	5.91416
																		154.4	0.67429	5.87945
																		154.8	0.63921	5.83196
																		155.2	0.64353	5.86119
																		155.6	0.67963	5.86301
																		156	0.66896	5.85936
																		156.4	0.66107	5.86484
																		156.8	0.64607	5.85936
																		157.2	0.6415	5.82831
																		157.6	0.68091	5.79178
																		158	0.66463	5.79361
																		158.4	0.65599	5.82831
																		158.8	0.6326	5.76804
																		159.2	0.65319	5.78265
																		159.6	0.64353	5.7863
																		160	0.66082	5.75525
																		160.4	0.69362	5.74977
																		160.8	0.6331	5.73516
																		161.2	0.62954	5.70046
																		161.6	0.65217	5.66027
																		162	0.65167	5.67489
																		162.4	0.64709	5.64566
																		162.8	0.63895	5.70046
																		163.2	0.64861	5.6621
																		163.6	0.657	5.6621
																		164	0.64022	5.67306
																		164.4	0.65167	5.61644
																		164.8	0.64785	5.6347
																		165.2	0.65116	5.57078
																		165.6	0.62777	5.63653
																		166	0.63285	5.6
																		166.4	0.63158	5.58721
																		166.8	0.68396	5.5379
																		167.2	0.612	5.53425
																		167.6	0.657	5.57808
																		168	0.67328	5.62009
																		168.4	0.66692	5.5726
																		168.8	0.66794	5.50868
																		169.2	0.60208	5.55434
																		169.6	0.60666	5.53973
																		170	0.65853	5.46849
																		170.4	0.66565	5.48858
																		170.8	0.66641	5.50685
																		171.2	0.65294	5.44292
																		171.6	0.65421	5.44475
																		172	0.6537	5.42466
																		172.4	0.64989	5.41005
																		172.8	0.6448	5.41187
																		173.2	0.61861	5.43744
																		173.6	0.61658	5.39726
																		174	0.63819	5.37717
																		174.4	0.63488	5.47215
																		174.8	0.642	5.39361
																		175.2	0.627	5.39726
																		175.6	0.68853	5.40091
																		176	0.65548	5.37352
																		176.4	0.63743	5.3863
																		176.8	0.6087	5.34977
																		177.2	0.63666	5.34977
																		177.6	0.61861	5.29315
																		178	0.63132	5.3242
																		178.4	0.59751	5.33151
																		178.8	0.60819	5.28037
																		179.2	0.64277	5.25662
																		179.6	0.64455	5.30411
																		180	0.63056	5.30046
																		180.4	0.64022	5.23653
																		180.8	0.68218	5.29498
																		181.2	0.64455	5.22557
																		181.6	0.65802	5.24018
																		182	0.65624	5.28219
																		182.4	0.62853	5.23653
																		182.8	0.62904	5.2274
																		183.2	0.62395	5.18539
																		183.6	0.63234	5.22374
																		184	0.62802	5.20731
																		184.4	0.61937	5.19087
																		184.8	0.63539	5.16164
																		185.2	0.62421	5.21096
																		185.6	0.6298	5.15068
																		186	0.62548	5.14338
																		186.4	0.61378	5.12329
																		186.8	0.67226	5.1032
																		187.2	0.58047	5.11781
																		187.6	0.64556	5.12329
																		188	0.63336	5.09406
																		188.4	0.61581	5.09406
																		188.8	0.62954	5.08311
																		189.2	0.62344	5.05936
																		189.6	0.62217	5.06484
																		190	0.62217	5.03196
																		190.4	0.62954	5.03927
																		190.8	0.61963	5.02831
																		191.2	0.61327	5.05753
																		191.6	0.64861	5.05753
																		192	0.61734	5.01918
																		192.4	0.63997	5.02283
																		192.8	0.61022	5.04292
																		193.2	0.63158	4.97717
																		193.6	0.62014	5.02831
																		194	0.60692	5.04475
																		194.4	0.6298	4.96986
																		194.8	0.60539	5.00822
																		195.2	0.62039	4.93699
																		195.6	0.61632	5.00639
																		196	0.65675	5.01187
																		196.4	0.63539	4.91689
																		196.8	0.65497	4.93699
																		197.2	0.6031	4.97717
																		197.6	0.58963	4.88402
																		198	0.60208	4.92237
																		198.4	0.62777	4.90594
																		198.8	0.61988	4.86941
																		199.2	0.58327	4.85662
																		199.6	0.64429	4.89863
																		200	0.61887	4.89863
																		200.4	0.61963	4.92968
																		200.8	0.61048	4.85662
																		201.2	0.6387	4.8621
																		201.6	0.62395	4.87489
																		202	0.61454	4.85297
																		202.4	0.64582	4.78539
																		202.8	0.61759	4.85297
																		203.2	0.6237	4.78904
																		203.6	0.66718	4.75799
																		204	0.64099	4.78904
																		204.4	0.62904	4.8274
																		204.8	0.58734	4.79087
																		205.2	0.59293	4.74703
																		205.6	0.60437	4.77991
																		206	0.58047	4.73242
																		206.4	0.60742	4.76347
																		206.8	0.61963	4.74703
																		207.2	0.63768	4.74155
																		207.6	0.5764	4.74703
																		208	0.62065	4.70868
																		208.4	0.60717	4.69772
																		208.8	0.57869	4.71233
																		209.2	0.64251	4.7379
																		209.6	0.64175	4.69406
																		210	0.59598	4.67397
																		210.4	0.60183	4.66849
																		210.8	0.62421	4.66301
																		211.2	0.58759	4.67945
																		211.6	0.59522	4.621
																		212	0.582	4.63196
																		212.4	0.59064	4.62466
																		212.8	0.60641	4.66119
																		213.2	0.63158	4.62466
																		213.6	0.59929	4.60822
																		214	0.60997	4.57717
																		214.4	0.64327	4.65388
																		214.8	0.59649	4.61918
																		215.2	0.63412	4.58813
																		215.6	0.59802	4.58813
																		216	0.61531	4.55708
																		216.4	0.63361	4.55525
																		216.8	0.62929	4.5589
																		217.2	0.60971	4.63196
																		217.6	0.62065	4.50228
																		218	0.62039	4.51324
																		218.4	0.60819	4.5242
																		218.8	0.62904	4.51689
																		219.2	0.59446	4.52968
																		219.6	0.627	4.56438
																		220	0.64887	4.54064
																		220.4	0.60564	4.5589
																		220.8	0.63082	4.50411
																		221.2	0.60692	4.4968
																		221.6	0.58607	4.47489
																		222	0.60132	4.49132
																		222.4	0.5764	4.47489
																		222.8	0.61531	4.49132
																		223.2	0.58403	4.44932
																		223.6	0.62649	4.44201
																		224	0.59497	4.47306
																		224.4	0.60463	4.41644
																		224.8	0.59115	4.41096
																		225.2	0.63438	4.45114
																		225.6	0.59827	4.42557
																		226	0.57768	4.39452
																		226.4	0.63183	4.41279
																		226.8	0.59929	4.40548
																		227.2	0.63438	4.39269
																		227.6	0.59217	4.35982
																		228	0.64124	4.38356
																		228.4	0.64505	4.35616
																		228.8	0.55378	4.38721
																		229.2	0.60564	4.41644
																		229.6	0.57691	4.30868
																		230	0.60615	4.33242
																		230.4	0.60514	4.31963
																		230.8	0.61226	4.30685
																		231.2	0.62192	4.32146
																		231.6	0.58912	4.30685
																		232	0.59293	4.29954
																		232.4	0.6031	4.29224
																		232.8	0.58098	4.23744
																		233.2	0.60514	4.28858
																		233.6	0.60819	4.25936
																		234	0.59929	4.29406
																		234.4	0.5909	4.23379
																		234.8	0.60361	4.2411
																		235.2	0.59293	4.2758
																		235.6	0.60336	4.25205
																		236	0.59039	4.20639
																		236.4	0.61454	4.21553
																		236.8	0.60641	4.2411
																		237.2	0.59217	4.21187
																		237.6	0.63844	4.22648
																		238	0.60005	4.18265
																		238.4	0.58658	4.19726
																		238.8	0.627	4.18265
																		239.2	0.62446	4.17534
																		239.6	0.63692	4.14064
																		240	0.58861	4.14064
																		240.4	0.6331	4.20457
																		240.8	0.57946	4.14977
																		241.2	0.61175	4.18447
																		241.6	0.55505	4.12603
																		242	0.56751	4.17717
																		242.4	0.64175	4.10594
																		242.8	0.60895	4.11142
																		243.2	0.58759	4.14064
																		243.6	0.61226	4.08402
																		244	0.59878	4.09863
																		244.4	0.61353	4.11324
																		244.8	0.57132	4.08584
																		245.2	0.65014	4.09132
																		245.6	0.57971	4.06941
																		246	0.5942	4.08767
																		246.4	0.57437	4.11142
																		246.8	0.60437	4.05845
																		247.2	0.60564	4.05479
																		247.6	0.58378	4.06941
																		248	0.59878	4.09315
																		248.4	0.60946	4.06027
																		248.8	0.63463	4.03288
																		249.2	0.56878	4.01279
																		249.6	0.56827	4.05662
																		250	0.56929	4.07489
																		250.4	0.58378	4
																		250.8	0.57793	3.96164
																		251.2	0.61658	3.98721
																		251.6	0.59191	3.95616
																		252	0.60158	3.98174
																		252.4	0.61327	4
																		252.8	0.55912	3.95982
																		253.2	0.56344	3.95251
																		253.6	0.58073	3.9653
																		254	0.57462	3.98721
																		254.4	0.54564	3.93425
																		254.8	0.62115	3.94155
																		255.2	0.60437	3.91598
																		255.6	0.57768	3.88858
																		256	0.58963	3.88128
																		256.4	0.56547	3.90137
																		256.8	0.56954	3.89954
																		257.2	0.62853	3.93607
																		257.6	0.58683	3.95799
																		258	0.54691	3.92877
																		258.4	0.58352	3.94886
																		258.8	0.57691	3.86667
																		259.2	0.58708	3.88493
																		259.6	0.6059	3.88311
																		260	0.57895	3.90137
																		260.4	0.57666	3.88493
																		260.8	0.60234	3.86849
																		261.2	0.59369	3.88493
																		261.6	0.60742	3.88493
																		262	0.5581	3.84658
																		262.4	0.58047	3.83562
																		262.8	0.58556	3.78995
																		263.2	0.59649	3.83744
																		263.6	0.5759	3.8137
																		264	0.5848	3.79909
																		264.4	0.57793	3.85205
																		264.8	0.58912	3.80274
																		265.2	0.57157	3.79543
																		265.6	0.57081	3.76804
																		266	0.55835	3.76256
																		266.4	0.55861	3.81187
																		266.8	0.60437	3.76804
																		267.2	0.56801	3.71872
																		267.6	0.57971	3.7589
																		268	0.55556	3.76804
																		268.4	0.57717	3.72603
																		268.8	0.64811	3.71324
																		269.2	0.60208	3.74247
																		269.6	0.57564	3.74429
																		270	0.58098	3.73333
																		270.4	0.59547	3.74612
																		270.8	0.56166	3.72785
																		271.2	0.60768	3.75525
																		271.6	0.57386	3.70411
																		272	0.57056	3.67306
																		272.4	0.56166	3.70776
																		272.8	0.55988	3.71324
																		273.2	0.57132	3.6968
																		273.6	0.612	3.67123
																		274	0.5881	3.66941
																		274.4	0.59115	3.65845
																		274.8	0.55072	3.73516
																		275.2	0.60463	3.64018
																		275.6	0.58658	3.63653
																		276	0.53649	3.60913
																		276.4	0.58912	3.64566
																		276.8	0.60158	3.60365
																		277.2	0.56445	3.63653
																		277.6	0.55352	3.60365
																		278	0.52962	3.60548
																		278.4	0.58505	3.66393
																		278.8	0.58912	3.62374
																		279.2	0.56115	3.58356
																		279.6	0.56395	3.5726
																		280	0.5881	3.60365
																		280.4	0.57768	3.64018
																		280.8	0.57971	3.58904
																		281.2	0.56725	3.55616
																		281.6	0.55988	3.60913
																		282	0.52555	3.53607
																		282.4	0.59293	3.54886
																		282.8	0.56751	3.54703
																		283.2	0.61175	3.60365
																		283.6	0.57869	3.54703
																		284	0.59827	3.56895
																		284.4	0.59649	3.51963
																		284.8	0.56064	3.56895
																		285.2	0.54564	3.52511
																		285.6	0.55403	3.52329
																		286	0.57615	3.5379
																		286.4	0.56191	3.54155
																		286.8	0.567	3.48128
																		287.2	0.57107	3.53242
																		287.6	0.59776	3.49041
																		288	0.58302	3.53059
																		288.4	0.54589	3.48311
																		288.8	0.54233	3.45205
																		289.2	0.57157	3.4484
																		289.6	0.60666	3.47397
																		290	0.58708	3.50868
																		290.4	0.54539	3.4484
																		290.8	0.60514	3.46301
																		291.2	0.60971	3.42648
																		291.6	0.56217	3.43744
																		292	0.57259	3.50137
																		292.4	0.56929	3.43744
																		292.8	0.5614	3.4484
																		293.2	0.57513	3.4137
																		293.6	0.54691	3.45753
																		294	0.5614	3.47397
																		294.4	0.56725	3.42648
																		294.8	0.54081	3.42283
																		295.2	0.54564	3.42466
																		295.6	0.56471	3.41187
																		296	0.5853	3.41735
																		296.4	0.53699	3.39178
																		296.8	0.54081	3.38265
																		297.2	0.58276	3.40274
																		297.6	0.57666	3.39543
																		298	0.61607	3.36804
																		298.4	0.60005	3.40822
																		298.8	0.57412	3.38265
																		299.2	0.60336	3.36804
																		299.6	0.5703	3.33333
																		300	0.61734	3.34977
																		300.4	0.58988	3.34795
																		300.8	0.5853	3.34795
																		301.2	0.54284	3.34612
																		301.6	0.53318	3.35708
																		302	0.56751	3.30228
																		302.4	0.56979	3.30959
																		302.8	0.56547	3.32055
																		303.2	0.58149	3.30046
																		303.6	0.5703	3.33699
																		304	0.59319	3.28402
																		304.4	0.58047	3.31324
																		304.8	0.5703	3.33333
																		305.2	0.60259	3.30776
																		305.6	0.58225	3.26941
																		306	0.56064	3.3242
																		306.4	0.582	3.2621
																		306.8	0.55784	3.22922
																		307.2	0.59242	3.27489
																		307.6	0.54971	3.30411
																		308	0.59471	3.28037
																		308.4	0.59573	3.22557
																		308.8	0.58022	3.21826
																		309.2	0.56522	3.31324
																		309.6	0.57818	3.23836
																		310	0.58683	3.21826
																		310.4	0.567	3.24932
																		310.8	0.57183	3.21096
																		311.2	0.57996	3.2347
																		311.6	0.56674	3.23105
																		312	0.57132	3.23653
																		312.4	0.52988	3.26393
																		312.8	0.5464	3.2274
																		313.2	0.55505	3.23288
																		313.6	0.57793	3.2347
																		314	0.56674	3.18174
																		314.4	0.56395	3.20183
																		314.8	0.582	3.17991
																		315.2	0.58988	3.19269
																		315.6	0.61531	3.25114
																		316	0.55301	3.21461
																		316.4	0.57946	3.19269
																		316.8	0.55734	3.18356
																		317.2	0.5342	3.14703
																		317.6	0.54589	3.13973
																		318	0.55683	3.17078
																		318.4	0.51945	3.1726
																		318.8	0.54132	3.13973
																		319.2	0.59776	3.17078
																		319.6	0.57869	3.14703
																		320	0.5642	3.19269
																		320.4	0.56776	3.14703
																		320.8	0.56445	3.13242
																		321.2	0.55428	3.15434
																		321.6	0.57971	3.13607
																		322	0.55454	3.15799
																		322.4	0.56801	3.10685
																		322.8	0.56776	3.13059
																		323.2	0.56191	3.10685
																		323.6	0.57259	3.10502
																		324	0.56573	3.10137
																		324.4	0.57971	3.09041
																		324.8	0.56166	3.16712
																		325.2	0.55479	3.12694
																		325.6	0.57539	3.12877
																		326	0.56903	3.05571
																		326.4	0.59624	3.08676
																		326.8	0.58022	3.11781
																		327.2	0.5792	3.11781
																		327.6	0.57793	3.09041
																		328	0.58149	3.07945
																		328.4	0.52784	3.06849
																		328.8	0.56623	3.07945
																		329.2	0.59853	3.05571
																		329.6	0.60793	3.08311
																		330	0.58886	3.0758
																		330.4	0.61124	3.07945
																		330.8	0.54055	3.0411
																		331.2	0.52225	3.03744
																		331.6	0.54462	3.02831
																		332	0.55149	3.06484
																		332.4	0.57488	3.05753
																		332.8	0.55606	3.02283
																		333.2	0.54411	3.05023
																		333.6	0.57895	3.02466
																		334	0.61658	2.98265
																		334.4	0.55988	2.97352
																		334.8	0.55352	2.98265
																		335.2	0.56903	3.03562
																		335.6	0.56039	3.01187
																		336	0.52759	3.03196
																		336.4	0.56954	2.99726
																		336.8	0.57946	3.01005
																		337.2	0.58607	3.00274
																		337.6	0.54106	2.96256
																		338	0.51742	2.98995
																		338.4	0.60946	2.9589
																		338.8	0.56929	3.00274
																		339.2	0.54717	2.97534
																		339.6	0.56191	2.93516
																		340	0.56191	2.95342
																		340.4	0.58302	2.94612
																		340.8	0.59064	2.93699
																		341.2	0.53293	2.98265
																		341.6	0.53801	2.91507
																		342	0.53369	2.9242
																		342.4	0.56344	2.96621
																		342.8	0.55835	2.9242
																		343.2	0.54691	2.96986
																		343.6	0.57717	2.90776
																		344	0.55657	2.91872
																		344.4	0.53725	2.93516
																		344.8	0.57793	2.96073
																		345.2	0.59471	2.91872
																		345.6	0.58861	2.92968
																		346	0.56267	2.92603
																		346.4	0.61048	2.9242
																		346.8	0.59293	2.88037
																		347.2	0.58276	2.89315
																		347.6	0.58124	2.87489
																		348	0.59929	2.88037
																		348.4	0.54894	2.92237
																		348.8	0.55581	2.89863
																		349.2	0.59598	2.92237
																		349.6	0.57539	2.88584
																		350	0.54081	2.86027
																		350.4	0.56318	2.8895
																		350.8	0.58785	2.85845
																		351.2	0.56064	2.85662
																		351.6	0.56242	2.87306
																		352	0.60285	2.84384
																		352.4	0.5909	2.87854
																		352.8	0.5909	2.84566
																		353.2	0.55708	2.8274
																		353.6	0.57259	2.85297
																		354	0.5431	2.85479
																		354.4	0.55606	2.80183
																		354.8	0.56496	2.81279
																		355.2	0.53521	2.79087
																		355.6	0.58302	2.82557
																		356	0.55606	2.80183
																		356.4	0.5314	2.84201
																		356.8	0.57081	2.79087
																		357.2	0.53725	2.8274
																		357.6	0.52352	2.81279
																		358	0.5253	2.79269
																		358.4	0.56776	2.81279
																		358.8	0.5909	2.78904
																		359.2	0.58276	2.81826
																		359.6	0.57513	2.81644
																		360	0.58861	2.82009
																		360.4	0.56471	2.83288
																		360.8	0.56369	2.8621
																		361.2	0.55759	2.80365
																		361.6	0.55962	2.7653
																		362	0.60412	2.81279
																		362.4	0.55556	2.80183
																		362.8	0.5881	2.75068
																		363.2	0.54996	2.7653
																		363.6	0.52937	2.76164
																		364	0.60564	2.79269
																		364.4	0.59598	2.80548
																		364.8	0.59268	2.78721
																		365.2	0.5525	2.79635
																		365.6	0.50775	2.80548
																		366	0.55174	2.7653
																		366.4	0.57564	2.72329
																		366.8	0.582	2.76347
																		367.2	0.54666	2.74155
																		367.6	0.5553	2.68311
																		368	0.60031	2.73059
																		368.4	0.55174	2.72146
																		368.8	0.57081	2.74703
																		369.2	0.55352	2.73973
																		369.6	0.56395	2.68311
																		370	0.57183	2.71416
																		370.4	0.55708	2.69224
																		370.8	0.52657	2.71416
																		371.2	0.61429	2.65936
																		371.6	0.56573	2.68128
																		372	0.55123	2.74155
																		372.4	0.56725	2.69589
																		372.8	0.54361	2.71963
																		373.2	0.55174	2.69224
																		373.6	0.56649	2.66667
																		374	0.55454	2.62466
																		374.4	0.56217	2.68128
																		374.8	0.57513	2.68128
																		375.2	0.53191	2.69406
																		375.6	0.53877	2.68311
																		376	0.58378	2.64475
																		376.4	0.57971	2.67397
																		376.8	0.567	2.62466
																		377.2	0.51945	2.61735
																		377.6	0.56954	2.6411
																		378	0.58632	2.64292
																		378.4	0.5281	2.68676
																		378.8	0.57412	2.6758
																		379.2	0.60539	2.61735
																		379.6	0.55581	2.69589
																		380	0.59547	2.67032
																		380.4	0.56013	2.59726
																		380.8	0.57793	2.58265
																		381.2	0.55403	2.62283
																		381.6	0.58708	2.59361
																		382	0.56369	2.62466
																		382.4	0.55098	2.6758
																		382.8	0.51996	2.60822
																		383.2	0.54488	2.59726
																		383.6	0.60488	2.59178
																		384	0.54005	2.62831
																		384.4	0.55606	2.61553
																		384.8	0.52428	2.62466
																		385.2	0.56852	2.55342
																		385.6	0.57056	2.62831
																		386	0.56115	2.58813
																		386.4	0.58174	2.60274
																		386.8	0.57615	2.5863
																		387.2	0.52072	2.6411
																		387.6	0.55886	2.59909
																		388	0.55327	2.57169
																		388.4	0.54691	2.57717
																		388.8	0.51971	2.56986
																		389.2	0.53242	2.58082
																		389.6	0.57412	2.52968
																		390	0.55734	2.59178
																		390.4	0.55072	2.60274
																		390.8	0.56751	2.5589
																		391.2	0.54106	2.54795
																		391.6	0.55784	2.54064
																		392	0.54513	2.51507
																		392.4	0.552	2.60091
																		392.8	0.54615	2.53881
																		393.2	0.51716	2.59178
																		393.6	0.56039	2.55342
																		394	0.54411	2.53333
																		394.4	0.54437	2.5589
																		394.8	0.56979	2.53333
																		395.2	0.56827	2.57534
																		395.6	0.56496	2.56621
																		396	0.53852	2.56256
																		396.4	0.5281	2.54429
																		396.8	0.5581	2.52785
																		397.2	0.55225	2.54064
																		397.6	0.56852	2.4968
																		398	0.53496	2.59726
																		398.4	0.57412	2.49863
																		398.8	0.57793	2.48219
																		399.2	0.5759	2.51689
																		399.6	0.54539	2.54064
																		400	0.56827	2.5589
																		400.4	0.58937	2.48219
																		400.8	0.59547	2.55342
																		401.2	0.51945	2.51324
																		401.6	0.61251	2.56073
																		402	0.60819	2.48767
																		402.4	0.53547	2.56804
																		402.8	0.54564	2.50594
																		403.2	0.50267	2.48219
																		403.6	0.55022	2.50959
																		404	0.5403	2.50776
																		404.4	0.57107	2.50411
																		404.8	0.57056	2.46758
																		405.2	0.56115	2.46941
																		405.6	0.58683	2.45845
																		406	0.55479	2.4621
																		406.4	0.5942	2.45479
																		406.8	0.54894	2.43653
																		407.2	0.57335	2.46393
																		407.6	0.56751	2.48402
																		408	0.5464	2.45662
																		408.4	0.55962	2.43288
																		408.8	0.55886	2.47854
																		409.2	0.56267	2.43105
																		409.6	0.55403	2.4621
																		410	0.52479	2.45479
																		410.4	0.56649	2.46758
																		410.8	0.54971	2.42009
																		411.2	0.5703	2.46575
																		411.6	0.57691	2.44749
																		412	0.54132	2.45845
																		412.4	0.53572	2.46393
																		412.8	0.54589	2.43653
																		413.2	0.53776	2.43288
																		413.6	0.56115	2.40183
																		414	0.57996	2.42009
																		414.4	0.54386	2.40913
																		414.8	0.59751	2.44749
																		415.2	0.52174	2.47671
																		415.6	0.62522	2.35616
																		416	0.53954	2.4347
																		416.4	0.55327	2.38539
																		416.8	0.5281	2.38721
																		417.2	0.52581	2.43288
																		417.6	0.52733	2.39269
																		418	0.54259	2.37808
																		418.4	0.55835	2.42192
																		418.8	0.54233	2.38721
																		419.2	0.58505	2.38721
																		419.6	0.56725	2.38356
																		420	0.54589	2.3653
																		420.4	0.52504	2.36712
																		420.8	0.53267	2.38539
																		421.2	0.54411	2.38174
																		421.6	0.55734	2.39087
																		422	0.57412	2.40183
																		422.4	0.56674	2.3726
																		422.8	0.53521	2.36164
																		423.2	0.52555	2.39269
																		423.6	0.55149	2.31416
																		424	0.53649	2.33059
																		424.4	0.5342	2.36712
																		424.8	0.55428	2.39269
																		425.2	0.567	2.3379
																		425.6	0.56547	2.37443
																		426	0.52682	2.34338
																		426.4	0.60463	2.34886
																		426.8	0.53852	2.38721
																		427.2	0.53521	2.35982
																		427.6	0.52479	2.33425
																		428	0.54055	2.33425
																		428.4	0.54411	2.31963
																		428.8	0.552	2.31416
																		429.2	0.54106	2.30137
																		429.6	0.55784	2.3379
																		430	0.56064	2.36347
																		430.4	0.53954	2.33059
																		430.8	0.53318	2.33425
																		431.2	0.55403	2.31598
																		431.6	0.53877	2.35616
																		432	0.54742	2.32694
																		432.4	0.56293	2.29041
																		432.8	0.53216	2.28128
																		433.2	0.54386	2.32694
																		433.6	0.57335	2.30502
																		434	0.57615	2.31416
																		434.4	0.54462	2.3726
																		434.8	0.56344	2.28858
																		435.2	0.53903	2.28311
																		435.6	0.58098	2.31233
																		436	0.51869	2.26301
																		436.4	0.52962	2.28311
																		436.8	0.55912	2.26301
																		437.2	0.55276	2.32511
																		437.6	0.55327	2.32694
																		438	0.53623	2.29589
																		438.4	0.53318	2.32877
																		438.8	0.54691	2.27215
																		439.2	0.58429	2.27215
																		439.6	0.60183	2.25753
																		440	0.51691	2.27215
																		440.4	0.59191	2.24658
																		440.8	0.54793	2.28676
																		441.2	0.582	2.221
																		441.6	0.5253	2.27215
																		442	0.54386	2.23927
																		442.4	0.50775	2.24658
																		442.8	0.56191	2.24658
																		443.2	0.59293	2.27032
																		443.6	0.54971	2.23562
																		444	0.53521	2.221
																		444.4	0.55301	2.27032
																		444.8	0.55301	2.28858
																		445.2	0.57818	2.25388
																		445.6	0.54539	2.2137
																		446	0.56242	2.29224
																		446.4	0.55301	2.25023
																		446.8	0.54081	2.21735
																		447.2	0.52352	2.22466
																		447.6	0.52428	2.27945
																		448	0.54691	2.27397
																		448.4	0.55149	2.23379
																		448.8	0.59776	2.21918
																		449.2	0.56166	2.20091
																		449.6	0.56471	2.29224
																		450	0.54488	2.23562
																		450.4	0.55378	2.20639
																		450.8	0.53471	2.20457
																		451.2	0.5225	2.20457
																		451.6	0.55708	2.20274
																		452	0.56267	2.23014
																		452.4	0.57056	2.23744
																		452.8	0.56725	2.20274
																		453.2	0.54437	2.20457
																		453.6	0.5792	2.1863
																		454	0.56445	2.21735
																		454.4	0.51665	2.21187
																		454.8	0.55454	2.179
																		455.2	0.55301	2.19726
																		455.6	0.5431	2.19909
																		456	0.52988	2.17717
																		456.4	0.55784	2.20091
																		456.8	0.5403	2.16438
																		457.2	0.56979	2.19909
																		457.6	0.5075	2.18447
																		458	0.59446	2.16256
																		458.4	0.57996	2.16986
																		458.8	0.58022	2.19543
																		459.2	0.56751	2.17717
																		459.6	0.5342	2.20091
																		460	0.54717	2.179
																		460.4	0.53928	2.21918
																		460.8	0.552	2.16073
																		461.2	0.58327	2.16986
																		461.6	0.51055	2.15342
																		462	0.52988	2.15342
																		462.4	0.57259	2.16986
																		462.8	0.54005	2.15708
																		463.2	0.59268	2.17169
																		463.6	0.55098	2.12603
																		464	0.52504	2.17534
																		464.4	0.53852	2.13516
																		464.8	0.53649	2.18082
																		465.2	0.5431	2.13333
																		465.6	0.54386	2.15342
																		466	0.51869	2.15708
																		466.4	0.54335	2.14795
																		466.8	0.53445	2.16621
																		467.2	0.55072	2.13699
																		467.6	0.59319	2.14247
																		468	0.59217	2.11142
																		468.4	0.5342	2.11689
																		468.8	0.53827	2.12968
																		469.2	0.55988	2.18447
																		469.6	0.54589	2.09132
																		470	0.58988	2.12055
																		470.4	0.56115	2.12237
																		470.8	0.58276	2.14612
																		471.2	0.5192	2.0968
																		471.6	0.58276	2.08767
																		472	0.56725	2.14977
																		472.4	0.54539	2.12237
																		472.8	0.60844	2.12785
																		473.2	0.5848	2.13333
																		473.6	0.59115	2.12968
																		474	0.54844	2.11507
																		474.4	0.52733	2.09498
																		474.8	0.5281	2.14612
																		475.2	0.55988	2.10046
																		475.6	0.52174	2.05479
																		476	0.54996	2.12785
																		476.4	0.54742	2.10046
																		476.8	0.53725	2.10046
																		477.2	0.56801	2.07854
																		477.6	0.54767	2.08402
																		478	0.56827	2.13516
																		478.4	0.56445	2.11689
																		478.8	0.59166	2.07489
																		479.2	0.56979	2.08584
																		479.6	0.50598	2.06758
																		480	0.54869	2.09863
																		480.4	0.59191	2.07671
																		480.8	0.54081	2.09132
																		481.2	0.54589	2.05479
																		481.6	0.56115	2.07306
																		482	0.5164	2.0621
																		482.4	0.52988	2.0621
																		482.8	0.53674	2.09315
																		483.2	0.54742	2.0274
																		483.6	0.56496	2.10228
																		484	0.51894	2.0621
																		484.4	0.58581	2.06758
																		484.8	0.57539	2.08402
																		485.2	0.53954	2.04932
																		485.6	0.552	2.05662
																		486	0.5314	2.05845
																		486.4	0.56039	2.06758
																		486.8	0.6087	2.04384
																		487.2	0.54488	2.06393
																		487.6	0.49402	2.06941
																		488	0.56547	2.04932
																		488.4	0.5431	2.04932
																		488.8	0.53674	2.04749
																		489.2	0.51386	2.02374
																		489.6	0.59217	2.05845
																		490	0.50979	2.03653
																		490.4	0.54615	2.02557
																		490.8	0.55479	2.03105
																		491.2	0.57488	2.01096
																		491.6	0.55988	2.06393
																		492	0.58378	2.04932
																		492.4	0.55683	2.03288
																		492.8	0.54615	2.0347
																		493.2	0.48894	2.03653
																		493.6	0.54055	2.05845
																		494	0.54335	2.03105
																		494.4	0.51081	2.05297
																		494.8	0.52098	2.0347
																		495.2	0.52708	1.98721
																		495.6	0.55149	1.99452
																		496	0.5764	2.02374
																		496.4	0.51259	1.99087
																		496.8	0.58302	2.0274
																		497.2	0.5909	2.02192
																		497.6	0.52377	2.00183
																		498	0.54055	1.97991
																		498.4	0.55022	1.99635
																		498.8	0.57717	2.01826
																		499.2	0.53089	2.00913
																		499.6	0.53877	2.01644
																		500	0.53038	1.99817
																		500.4	0.52911	1.98174
																		500.8	0.52581	1.98904
																		501.2	0.57157	1.9653
																		501.6	0.53293	1.98174
																		502	0.59395	1.98174
																		502.4	0.53776	1.98356
																		502.8	0.56471	1.96164
																		503.2	0.51691	1.97078
																		503.6	0.54717	1.98539
																		504	0.56623	2.01279
																		504.4	0.52454	1.99452
																		504.8	0.51309	2.01279
																		505.2	0.55937	1.96164
																		505.6	0.54564	1.97443
																		506	0.49225	1.9379
																		506.4	0.50114	1.93973
																		506.8	0.55047	2
																		507.2	0.52174	1.98174
																		507.6	0.59369	1.98174
																		508	0.53827	1.95434
																		508.4	0.54208	1.96712
																		508.8	0.52403	1.92877
																		509.2	0.51767	1.99269
																		509.6	0.56954	1.95434
																		510	0.54666	1.97078
																		510.4	0.55149	1.91598
																		510.8	0.5942	1.93242
																		511.2	0.53242	1.91416
																		511.6	0.55149	1.95251
																		512	0.52733	1.92694
																		512.4	0.51309	1.96164
																		512.8	0.54208	1.94703
																		513.2	0.53369	1.95251
																		513.6	0.5464	1.92511
																		514	0.52352	1.92146
																		514.4	0.5703	1.96164
																		514.8	0.50928	1.94521
																		515.2	0.51869	1.93242
																		515.6	0.5225	1.95068
																		516	0.52301	1.95068
																		516.4	0.59827	1.92146
																		516.8	0.53267	1.92511
																		517.2	0.54564	1.9032
																		517.6	0.53903	1.94521
																		518	0.56751	1.93607
																		518.4	0.57946	1.92511
																		518.8	0.53166	1.95251
																		519.2	0.56674	1.89589
																		519.6	0.51487	1.91233
																		520	0.54564	1.9032
																		520.4	0.5192	1.91963
																		520.8	0.50928	1.93973
																		521.2	0.50699	1.9032
																		521.6	0.56445	1.92877
																		522	0.50496	1.89954
																		522.4	0.55047	1.92329
																		522.8	0.54818	1.88676
																		523.2	0.55581	1.86301
																		523.6	0.51767	1.90502
																		524	0.5314	1.89589
																		524.4	0.47979	1.87945
																		524.8	0.56217	1.87215
																		525.2	0.5853	1.91963
																		525.6	0.54513	1.88311
																		526	0.51411	1.89954
																		526.4	0.51589	1.86119
																		526.8	0.50394	1.85571
																		527.2	0.52555	1.92329
																		527.6	0.52708	1.92511
																		528	0.54081	1.86301
																		528.4	0.51055	1.89406
																		528.8	0.55276	1.85571
																		529.2	0.5431	1.85936
																		529.6	0.50547	1.89589
																		530	0.60514	1.89954
																		530.4	0.54081	1.91781
																		530.8	0.55479	1.85205
																		531.2	0.54564	1.87945
																		531.6	0.51945	1.86667
																		532	0.54208	1.92329
																		532.4	0.5731	1.86667
																		532.8	0.51691	1.87215
																		533.2	0.50267	1.90685
																		533.6	0.4897	1.86484
																		534	0.53547	1.8484
																		534.4	0.54691	1.87397
																		534.8	0.5703	1.86301
																		535.2	0.52988	1.8484
																		535.6	0.5281	1.86484
																		536	0.52098	1.85571
																		536.4	0.54361	1.81041
																		536.8	0.55352	1.86484
																		537.2	0.55047	1.85571
																		537.6	0.52657	1.86119
																		538	0.52581	1.85571
																		538.4	0.51818	1.8411
																		538.8	0.53572	1.87215
																		539.2	0.55556	1.85936
																		539.6	0.51309	1.84292
																		540	0.5731	1.88858
																		540.4	0.54767	1.85753
																		540.8	0.53928	1.83927
																		541.2	0.52937	1.83379
																		541.6	0.5253	1.88128
																		542	0.52784	1.86849
																		542.4	0.52733	1.83744
																		542.8	0.52403	1.80676
																		543.2	0.51996	1.88128
																		543.6	0.52606	1.86667
																		544	0.53649	1.82557
																		544.4	0.50623	1.84658
																		544.8	0.52174	1.80511
																		545.2	0.50445	1.79781
																		545.6	0.53267	1.81005
																		546	0.54157	1.79525
																		546.4	0.57107	1.80347
																		546.8	0.56598	1.80712
																		547.2	0.5431	1.82484
																		547.6	0.54742	1.85388
																		548	0.51437	1.82082
																		548.4	0.58149	1.82521
																		548.8	0.50343	1.83379
																		549.2	0.50572	1.80968
																		549.6	0.52937	1.83196
																		550	0.53089	1.80858
																		550.4	0.54259	1.82575
																		550.8	0.54894	1.82831
																		551.2	0.54081	1.78192
																		551.6	0.53191	1.81224
																		552	0.53801	1.80621
																		552.4	0.57208	1.82411
																		552.8	0.50801	1.80164
																		553.2	0.54488	1.78886
																		553.6	0.55912	1.82831
																		554	0.58098	1.77553
																		554.4	0.51615	1.83014
																		554.8	0.56395	1.84475
																		555.2	0.53928	1.76055
																		555.6	0.56166	1.77352
																		556	0.56445	1.76986
																		556.4	0.5281	1.82831
																		556.8	0.53572	1.80694
																		557.2	0.52886	1.76858
																		557.6	0.53089	1.82831
																		558	0.51564	1.79288
																		558.4	0.49301	1.81279
																		558.8	0.48335	1.77973
																		559.2	0.51157	1.79233
																		559.6	0.54055	1.78831
																		560	0.54233	1.79032
																		560.4	0.52403	1.83014
																		560.8	0.50242	1.76329
																		561.2	0.55632	1.81005
																		561.6	0.53394	1.74466
																		562	0.55174	1.75598
																		562.4	0.56344	1.7547
																		562.8	0.51665	1.75781
																		563.2	0.50852	1.79434
																		563.6	0.50953	1.78795
																		564	0.51894	1.73096
																		564.4	0.55149	1.76073
																		564.8	0.54691	1.76329
																		565.2	0.52581	1.77571
																		565.6	0.53725	1.71635
																		566	0.55708	1.76256
																		566.4	0.48767	1.78338
																		566.8	0.50979	1.75744
																		567.2	0.5136	1.76639
																		567.6	0.53801	1.77388
																		568	0.60056	1.74959
																		568.4	0.54183	1.75196
																		568.8	0.54208	1.73242
																		569.2	0.58734	1.74703
																		569.6	0.55225	1.7116
																		570	0.5464	1.74685
																		570.4	0.53801	1.75288
																		570.8	0.55378	1.73845
																		571.2	0.54894	1.74959
																		571.6	0.52504	1.72804
																		572	0.56344	1.70703
																		572.4	0.51742	1.75489
																		572.8	0.54869	1.72347
																		573.2	0.5225	1.75799
																		573.6	0.52428	1.71927
																		574	0.54462	1.74374
																		574.4	0.53699	1.69352
																		574.8	0.50572	1.74046
																		575.2	0.55937	1.71525
																		575.6	0.53572	1.71032
																		576	0.55962	1.72055
																		576.4	0.53242	1.72676
																		576.8	0.52784	1.73644
																		577.2	0.49479	1.72584
																		577.6	0.4958	1.75068
																		578	0.51971	1.71653
																		578.4	0.53928	1.71507
																		578.8	0.54233	1.73717
																		579.2	0.52784	1.75671
																		579.6	0.52326	1.74648
																		580	0.51309	1.74027
																		580.4	0.51691	1.68511
																		580.8	0.53649	1.70356
																		581.2	0.52454	1.70557
																		581.6	0.55098	1.73516
																		582	0.49886	1.71324
																		582.4	0.49275	1.66868
																		582.8	0.56547	1.70703
																		583.2	0.55581	1.73443
																		583.6	0.51818	1.73498
																		584	0.51182	1.69078
																		584.4	0.5375	1.69973
																		584.8	0.54488	1.68183
																		585.2	0.56115	1.66648
																		585.6	0.49225	1.73023
																		586	0.52962	1.74648
																		586.4	0.55352	1.68804
																		586.8	0.51081	1.69626
																		587.2	0.52835	1.65534
																		587.6	0.51538	1.70502
																		588	0.5075	1.70301
																		588.4	0.5164	1.71452
																		588.8	0.52403	1.70009
																		589.2	0.47419	1.64475
																		589.6	0.51335	1.6747
																		590	0.52784	1.69498
																		590.4	0.52504	1.699
																		590.8	0.52784	1.68694
																		591.2	0.50699	1.72566
																		591.6	0.51004	1.66795
																		592	0.51615	1.6705
																		592.4	0.57895	1.66009
																		592.8	0.49835	1.71032
																		593.2	0.54666	1.67854
																		593.6	0.54361	1.68621
																		594	0.57107	1.71087
																		594.4	0.55708	1.67233
																		594.8	0.55098	1.65553
																		595.2	0.52047	1.66228
																		595.6	0.50979	1.67489
																		596	0.49911	1.67507
																		596.4	0.51055	1.71105
																		596.8	0.5225	1.69005
																		597.2	0.54488	1.67014
																		597.6	0.48563	1.68475
																		598	0.50267	1.65297
																		598.4	0.49936	1.6758
																		598.8	0.49428	1.67982
																		599.2	0.51869	1.66667
																		599.6	0.51716	1.67635
