# Supplementary material for: Drosophila TMEM63 and mouse TMEM63A are lysosomal mechanosensory ion channels
Source: Nat Cell Biol. 2024 Feb 22;26(3):393–403. doi: 10.1038/s41556-024-01353-7 (PMC10940159; doi:10.1038/s41556-024-01353-7)
Supplement: Supplementary file 7 — Statistical source data. [file 41556_2024_1353_MOESM7_ESM.xlsx]

## Sheet: Sheet1
Fig. 3e
		WT	Current amplitude (pA)
	Pressure (- mmHg)	0	0.06604
		10	0.27517
		20	1.82731
		30	2.41053
		40	3.20943
		50	4.11449
		60	5.01585
		70	6.11442
		80	7.80335
Fig. 3f
		WT	Current amplitude (pA)
	Pressure (- mmHg)	10	0.275165	1.09804	1.15322	0.056128	1.29928	0.024997
		20	1.82731	1.18411	2.28042	0.21157	2.15592	0.413035
		30	2.41053	2.97458	3.09844	0.33466	2.98439	1.75155
		40	3.20943	4.37622	4.66711	0.562856	3.72117	2.55656
		50	4.11449	5.51061	5.77386	1.02581	4.49999	3.95653
		60	5.01585	7.0054	7.57893	1.90997	5.50007	5.76474
		70	6.11442	8.77999	8.4805	3.72132	7.33274
		Tmem631/1	Current amplitude (pA)
	Pressure (- mmHg)	10	0.0192037	0.154843	0.301792
		20	0.0202294	0.373728	0.208825
		30	0.0211857	0.410951	0.456389
		40	0.0460827	0.570733	0.816189
		50	0.0622606	0.521283	0.903006
		60	0.0654538	1.21605	1.19974
		70	0.0971537	1.60082	2.17129
		Tmem631/2	Current amplitude (pA)
	Pressure (- mmHg)	10	0.0609796	0.02032	0.0401745
		20	0.197766	0.13386	0.077184
		30	0.248662	0.21564	0.229383
		40	0.445774	0.357702	0.462749
		50	0.840424	0.374116	0.585508
		60	1.31307	0.905241	0.931483
		70	1.57011	1.52321	1.23114
