# Supplementary material for: Drosophila TMEM63 and mouse TMEM63A are lysosomal mechanosensory ion channels
Source: Nat Cell Biol. 2024 Feb 22;26(3):393–403. doi: 10.1038/s41556-024-01353-7 (PMC10940159; doi:10.1038/s41556-024-01353-7)
Supplement: Supplementary file 8 — Statistical source data. [file 41556_2024_1353_MOESM8_ESM.xlsx]

## Sheet: Sheet1
Fig. 4b			Fig. 4d			Fig. 4f Left			Fig. 4f Right			Fig. 4h Left			Fig. 4h Right
Fed			Starvation			Fed			Fed			Starvation			Starvation
WT	Tmem631/1		WT	Tmem631/1		WT	Tmem63-OE		WT	Tmem63-OE		WT	Tmem63-OE		WT	Tmem63-OE
0.17971	0.24687		3.9313	5.32506		0.42695	0.77967		0.96973	0.87833		0.2313	0.58151		0.84941	0.53803
0.19719	0.21335		3.00978	6.36937		0.39488	0.69854		0.92884	0.91402		0.22336	0.54503		0.88387	0.59957
0.1993	0.26025		3.56697	5.67993		0.35149	0.80616		0.93021	0.85037		0.22107	0.51854		0.84479	0.54305
0.1831	0.27352		4.94546	7.13582		0.38724	0.68144		0.93669	0.85722		0.2129	0.55697		0.86636	0.53817
0.16756	0.29779		4.70441	6.15749		0.49928	0.75315		0.89909	0.86179		0.29555	0.45082		0.87584	0.65825
0.17459	0.22903		4.24085	7.64428		0.46421	0.71999		0.93445	0.85427		0.24481	0.5174		0.85601	0.53309
0.19115	0.24531		4.16083	6.8808		0.53849	0.59783		0.93346	0.85547		0.21108	0.53092		0.86084	0.62934
0.20542	0.23531		3.34605	6.14544		0.41549	0.71703		0.93969	0.85358		0.21561	0.47963		0.87021	0.60926
0.26326	0.24368		3.55941	6.41276		0.43536	0.66452		0.92259	0.88753		0.22911	0.51462		0.85901	0.58217
0.22034	0.19777		2.93506	5.36262		0.49607	0.72762		0.93879	0.84872		0.21237	0.4537		0.83	0.63139
0.15376	0.19475			6.07812		0.51308	0.82034		0.94184	0.85065
0.16213	0.21993					0.35008	0.76565		0.92355	0.88812
0.2013	0.18318					0.61041	0.72998		0.91564	0.83624
0.17166	0.24688					0.46012			0.93571	0.81388
0.14802						0.34603			0.94721	0.82213
						0.38974			0.9238	0.89174
									0.92357	0.86213
									0.91142	0.89578
									0.90339	0.89212
										0.85839
										0.94859
										0.93425
										0.93738
