# Supplementary material for: Drosophila TMEM63 and mouse TMEM63A are lysosomal mechanosensory ion channels
Source: Nat Cell Biol. 2024 Feb 22;26(3):393–403. doi: 10.1038/s41556-024-01353-7 (PMC10940159; doi:10.1038/s41556-024-01353-7)
Supplement: Supplementary file 9 — Statistical source data. [file 41556_2024_1353_MOESM9_ESM.xlsx]

## Sheet: Sheet1
Fig. 5a	Embronic viability							Fig. 5e	Day 4	Day 4	Day 4	Day 4	Day 4	Day 16	Day 16	Day 16	Day 16	Day 16	Day 30	Day 30	Day 30	Day 30	Day 30
	WT	Tmem631/1	Tmem632/2						WT	Tmem631/1	Tmem632/2	Tmem63 rescue 1	Tmem63 rescue 2	WT	Tmem631/1	Tmem632/2	Tmem63 rescue 1	Tmem63 rescue 2	WT	Tmem631/1	Tmem632/2	Tmem63 rescue 1	Tmem63 rescue 2
	0.93333	0.94444	0.93333					Climbing index	95.9	94.3	92.38	95.2	90.48	76.1	48.75	36.8	87.5	85.4	53.8	0	0	50	53.81
	0.91111	0.91111	0.93333						95.9	92.1	90.1	96	93	90.56	45.5	51.44	80.5	85	52	0	6.5	40.14	41.5
	0.94444	0.95556	0.92222						91.9	91.5	89.15	93.2	91.1	86.1	56.75	67	85.21	82.71	45	0	6.85	39.7	37.4
									87.1					91.8	44.1	57.9			49.4	0.68
Fig. 5b	Time to pupariation
	WT	Tmem631/1	Tmem632/2					Fig. 5g	NMJ synaptic signal	Day	Genotype	NMJ synaptic signal	Day	Genotype	NMJ synaptic signal	Day	Genotype
	108.176	113.095	107.808						18.11	Day 4	WT	23.38	Day 16	WT	27.218	Day 30	WT
	114.989	114	114.636						21.292	Day 4	WT	24.096	Day 16	WT	29.563	Day 30	WT
	112.737	112.142	114.395						30.791	Day 4	WT	18.719	Day 16	WT	26.616	Day 30	WT
									38.332	Day 4	WT	25.277	Day 16	WT	19.874	Day 30	WT
									25.549	Day 4	WT	31.72	Day 16	WT	18.889	Day 30	WT
Fig. 5c	Pupal viability								22.64	Day 4	WT	20.412	Day 16	WT	17.35	Day 30	WT
	WT	Tmem631/1	Tmem632/2						31.938	Day 4	WT	26.995	Day 16	WT	17.985	Day 30	WT
	0.96429	0.90549	0.96416						33.2	Day 4	WT	28.148	Day 16	WT	30.972	Day 30	WT
	0.92535	0.97619	0.92895						19.587	Day 4	WT	18.182	Day 16	WT	28.418	Day 30	WT
	0.93124	0.91984	0.92821						22.986	Day 4	WT	31.163	Day 16	WT	24.146	Day 30	WT
									24.086	Day 4	WT	22.866	Day 16	WT	25.4	Day 30	WT
									21.301	Day 4	WT	22.885	Day 16	WT	32.085	Day 30	WT
Fig. 5d	WT		Tmem631/1		Tmem632/2				21.245	Day 4	WT	31.624	Day 16	WT	35.452	Day 30	WT
	0 stands for no dead fly; 1 stands for one dead fly								29.928	Day 4	WT	31.339	Day 16	WT	28.451	Day 30	WT
	Day		Day		Day				19.988	Day 4	WT	27.569	Day 16	WT	32.562	Day 30	WT
	2	0	2	0	2	0			22.345	Day 4	WT	23.902	Day 16	Tmem631/2	30.74	Day 30	WT
	4	0	4	0	4	0			23.94	Day 4	WT	27.157	Day 16	Tmem631/2	25.711	Day 30	WT
	6	0	6	0	6	0			33.677	Day 4	WT	25.711	Day 16	Tmem631/2	26.741	Day 30	WT
	8	0	8	1	8	0			33.98	Day 4	WT	22.986	Day 16	Tmem631/2	19.018	Day 30	WT
	10	0	10	0	10	1			28.882	Day 4	Tmem631/2	21.74	Day 16	Tmem631/2	20.919	Day 30	WT
	12	1	12	1	12	0			30.805	Day 4	Tmem631/2	18.238	Day 16	Tmem631/2	16.328	Day 30	Tmem631/2
	14	0	14	0	14	1			28.427	Day 4	Tmem631/2	18.704	Day 16	Tmem631/2	15.046	Day 30	Tmem631/2
	16	0	16	0	16	1			22.406	Day 4	Tmem631/2	17.728	Day 16	Tmem631/2	14.243	Day 30	Tmem631/2
	18	0	18	0	18	0			32.924	Day 4	Tmem631/2	17.023	Day 16	Tmem631/2	14.074	Day 30	Tmem631/2
	20	0	20	0	20	0			22.884	Day 4	Tmem631/2	22.655	Day 16	Tmem631/2	7.797	Day 30	Tmem631/2
	22	1	22	0	22	0			24.269	Day 4	Tmem631/2	23.549	Day 16	Tmem631/2	11.215	Day 30	Tmem631/2
	24	0	24	1	24	1			24.729	Day 4	Tmem631/2	22.378	Day 16	Tmem631/2	8.284	Day 30	Tmem631/2
	26	0	24	1	24	1			19.627	Day 4	Tmem631/2	25.344	Day 16	Tmem631/2	17.104	Day 30	Tmem631/2
	28	0	26	1	26	1			25.619	Day 4	Tmem631/2	22.733	Day 16	Tmem631/2	14.226	Day 30	Tmem631/2
	30	1	26	1	26	1			21.103	Day 4	Tmem631/2	18.255	Day 16	Tmem631/2	13.992	Day 30	Tmem631/2
	30	1	26	1	26	1			23.885	Day 4	Tmem631/2	19.127	Day 16	Tmem631/2	17.923	Day 30	Tmem631/2
	32	1	28	1	26	1			27.818	Day 4	Tmem631/2	22.429	Day 16	Tmem631/2	17.121	Day 30	Tmem631/2
	32	1	28	1	28	1			32.432	Day 4	Tmem631/2	24.539	Day 16	Tmem631/2	8.801	Day 30	Tmem631/2
	34	1	28	1	28	1			24.283	Day 4	Tmem631/2	19.173	Day 16	Tmem631/1	9.141	Day 30	Tmem631/2
	34	1	28	1	28	1			27.618	Day 4	Tmem631/2	20.246	Day 16	Tmem631/1	11.746	Day 30	Tmem631/2
	34	1	28	1	28	1			21.557	Day 4	Tmem631/2	26.593	Day 16	Tmem631/1	12.628	Day 30	Tmem631/2
	34	1	30	1	30	1			19.721	Day 4	Tmem631/2	25.078	Day 16	Tmem631/1	17.525	Day 30	Tmem631/2
	34	1	30	1	30	1			20.356	Day 4	Tmem631/2	23.525	Day 16	Tmem631/1	19.115	Day 30	Tmem631/2
	34	1	30	1	30	1			21.035	Day 4	Tmem631/1	21.528	Day 16	Tmem631/1	11.947	Day 30	Tmem631/2
	34	1	30	1	32	1			20.217	Day 4	Tmem631/1	21.289	Day 16	Tmem631/1	15.818	Day 30	Tmem631/2
	36	1	30	1	32	1			23.932	Day 4	Tmem631/1	23.712	Day 16	Tmem631/1	17.995	Day 30	Tmem631/2
	36	1	30	1	32	1			21.198	Day 4	Tmem631/1	20.095	Day 16	Tmem631/1	17.216	Day 30	Tmem631/2
	36	1	30	1	32	1			25.865	Day 4	Tmem631/1	25.087	Day 16	Tmem631/1	16.155	Day 30	Tmem631/2
	36	1	32	1	34	1			27.96	Day 4	Tmem631/1	20.12	Day 16	Tmem631/1	13.222	Day 30	Tmem631/1
	38	1	32	1	34	1			24.851	Day 4	Tmem631/1	20.761	Day 16	Tmem631/1	14.034	Day 30	Tmem631/1
	38	1	32	1	34	1			33.646	Day 4	Tmem631/1	22.509	Day 16	Tmem631/1	13.48	Day 30	Tmem631/1
	38	1	32	1	34	1			28.853	Day 4	Tmem631/1	19.6	Day 16	Tmem631/1	14.382	Day 30	Tmem631/1
	38	1	32	1	34	1			33.401	Day 4	Tmem631/1	21.967	Day 16	Tmem631/1	16.618	Day 30	Tmem631/1
	38	1	32	1	34	1			30.658	Day 4	Tmem631/1	26.729	Day 16	Tmem63 rescue	18	Day 30	Tmem631/1
	38	1	32	1	34	1			30.447	Day 4	Tmem631/1	25.867	Day 16	Tmem63 rescue	16.859	Day 30	Tmem631/1
	38	1	34	1	34	1			21.216	Day 4	Tmem631/1	26.726	Day 16	Tmem63 rescue	17.171	Day 30	Tmem631/1
	38	1	34	1	34	1			27.292	Day 4	Tmem631/1	28.447	Day 16	Tmem63 rescue	16.609	Day 30	Tmem631/1
	38	1	34	1	34	1			24.102	Day 4	Tmem631/1	21.052	Day 16	Tmem63 rescue	13.41	Day 30	Tmem631/1
	40	1	34	1	34	1			27.499	Day 4	Tmem63 rescue	21.935	Day 16	Tmem63 rescue	13.342	Day 30	Tmem631/1
	40	1	34	1	34	1			19.82	Day 4	Tmem63 rescue	24.276	Day 16	Tmem63 rescue	7.701	Day 30	Tmem631/1
	40	1	34	1	34	1			19.251	Day 4	Tmem63 rescue	28.73	Day 16	Tmem63 rescue	15.551	Day 30	Tmem631/1
	40	1	34	1	34	1			22.934	Day 4	Tmem63 rescue	24.198	Day 16	Tmem63 rescue	15.578	Day 30	Tmem631/1
	40	1	34	1	34	1			22.621	Day 4	Tmem63 rescue	22.537	Day 16	Tmem63 rescue	14.207	Day 30	Tmem631/1
	40	1	34	1	34	1			19.117	Day 4	Tmem63 rescue	19.328	Day 16	Tmem63 rescue	18.182	Day 30	Tmem631/1
	40	1	34	1	34	1			23.429	Day 4	Tmem63 rescue	22.562	Day 16	Tmem63 rescue	17.084	Day 30	Tmem631/1
	40	1	34	1	36	1			24.393	Day 4	Tmem63 rescue	20.461	Day 16	Tmem63 rescue	16.986	Day 30	Tmem631/1
	40	1	34	1	36	1			25.093	Day 4	Tmem63 rescue	22.926	Day 16	Tmem63 rescue	14.149	Day 30	Tmem631/1
	40	1	34	1	36	1			32.971	Day 4	Tmem63 rescue	24.517	Day 16	Tmem63 rescue	17.958	Day 30	Tmem631/1
	42	1	34	1	36	1			26.11	Day 4	Tmem63 rescue				20.739	Day 30	Tmem63 rescue
	42	1	34	1	36	1			22.095	Day 4	Tmem63 rescue				19.459	Day 30	Tmem63 rescue
	42	1	34	1	36	1			22.045	Day 4	Tmem63 rescue				20.749	Day 30	Tmem63 rescue
	42	1	34	1	38	1			25.249	Day 4	Tmem63 rescue				19.523	Day 30	Tmem63 rescue
	42	1	34	1	38	1			25.936	Day 4	Tmem63 rescue				19.685	Day 30	Tmem63 rescue
	42	1	34	1	38	1			22.001	Day 4	Tmem63 rescue				13.252	Day 30	Tmem63 rescue
	42	1	34	1	38	1			26.806	Day 4	Tmem63 rescue				19.494	Day 30	Tmem63 rescue
	42	1	36	1	38	1			28.983	Day 4	Tmem63 rescue				24.824	Day 30	Tmem63 rescue
	42	1	36	1	38	1									23.564	Day 30	Tmem63 rescue
	42	1	36	1	38	1									23.508	Day 30	Tmem63 rescue
	44	1	36	1	38	1									25.879	Day 30	Tmem63 rescue
	44	1	36	1	38	1									17.34	Day 30	Tmem63 rescue
	44	1	36	1	38	1									22.463	Day 30	Tmem63 rescue
	44	1	36	1	38	1									20.692	Day 30	Tmem63 rescue
	44	1	36	1	38	1									21.569	Day 30	Tmem63 rescue
	44	1	36	1	38	1									25.596	Day 30	Tmem63 rescue
	44	1	36	1	38	1									24.105	Day 30	Tmem63 rescue
	44	1	36	1	38	1									20.084	Day 30	Tmem63 rescue
	44	1	38	1	38	1
	44	1	38	1	38	1
	44	1	38	1	38	1		Fig. 5i	Day 4	Day 4	Day 4	Day 4	Day 4	Day 16	Day 16	Day 16	Day 16	Day 16	Day 30	Day 30	Day 30	Day 30	Day 30
	44	1	38	1	38	1			lane 1	lane 2	lane 3	lane 4	lane 5	lane 1	lane 2	lane 3	lane 4	lane 5	lane 1	lane 2	lane 3	lane 4	lane 5
	44	1	38	1	38	1			1	2.12108	2.30398	2.31557	1.56136	1	4.78217	4.64499	4.99781	2.21527	1	7.0388	7.28975	7.58783	3.46181
	44	1	38	1	40	1			1	1.77091	1.8496	1.93048	1.39549	1	4.42621	4.98875	4.88962	2.01253	1	6.68163	8.38506	8.24049	2.93099
	46	1	38	1	40	1			1	1.72297	1.86659	1.97979	1.52975	1	4.61231	4.87596	4.92997	1.89685	1	6.19665	6.85851	6.6066	3.09125
	46	1	38	1	40	1
	46	1	38	1	40	1			lane 1 - WT
	46	1	38	1	40	1			lane 2 - Tmem631/2
	46	1	38	1	40	1			lane 3 - Tmem63-Gal4; Tmem631/1
	46	1	38	1	40	1			lane 4 - UAS-Tmem63; Tmem631/1
	46	1	38	1	40	1			lane 5 - Tmem63-Gal4>UAS-Tmem63; Tmem631/1
	46	1	38	1	40	1
	46	1	38	1	40	1
	46	1	38	1	40	1
	46	1	38	1	40	1
	46	1	38	1	40	1
	46	1	38	1	40	1
	46	1	40	1	40	1
	46	1	40	1	40	1
	48	1	40	1	40	1
	48	1	40	1	40	1
	48	1	40	1	40	1
	48	1	40	1	40	1
	48	1	40	1	40	1
	48	1	40	1	40	1
	48	1	40	1	40	1
	48	1	40	1	40	1
	48	1	40	1	40	1
	48	1	40	1	40	1
	48	1	40	1	40	1
	48	1	40	1	40	1
	48	1	40	1	40	1
	48	1	40	1	40	1
	48	1	40	1	42	1
	48	1	40	1	42	1
	50	1	40	1	42	1
	50	1	40	1	42	1
	50	1	40	1	42	1
	50	1	40	1	42	1
	50	1	40	1	42	1
	50	1	40	1	42	1
	50	1	40	1	42	1
	50	1	40	1	42	1
	50	1	42	1	42	1
	50	1	42	1	42	1
	50	1	42	1	42	1
	50	1	42	1	42	1
	50	1	42	1	42	1
	50	1	42	1	42	1
	50	1	42	1	42	1
	50	1	42	1	42	1
	52	1	42	1	42	1
	52	1	42	1	42	1
	52	1	42	1	42	1
	52	1	42	1	42	1
	52	1	42	1	42	1
	52	1	42	1	42	1
	52	1	42	1	42	1
	52	1	42	1	42	1
	52	1	42	1	42	1
	52	1	42	1	42	1
	52	1	42	1	44	1
	52	1	42	1	44	1
	52	1	42	1	44	1
	52	1	42	1	44	1
	54	1	44	1	44	1
	54	1	44	1	44	1
	54	1	44	1	44	1
	54	1	44	1	44	1
	54	1	44	1	44	1
	54	1	44	1	44	1
	54	1	44	1	44	1
	54	1	44	1	44	1
	54	1	44	1	44	1
	54	1	44	1	44	1
	54	1	46	1	44	1
	54	1	46	1	44	1
	54	1	46	1	44	1
	54	1	46	1	46	1
	54	1	46	1	46	1
	54	1	46	1	46	1
	54	1	46	1	46	1
	54	1	46	1	46	1
	56	1	46	1	46	1
	56	1	46	1	46	1
	56	1	46	1	46	1
	56	1	46	1	46	1
	56	1	46	1	46	1
	56	1	46	1	46	1
	56	1	48	1	46	1
	56	1	48	1	46	1
	56	1	48	1	46	1
	56	1	48	1	46	1
	56	1	50	1	46	1
	56	1	50	1	46	1
	58	1	50	1	46	1
	58	1	50	1	46	1
	58	1	50	1	48	1
	58	1	52	1	48	1
	58	1	54	1	48	1
	58	1	56	1	48	1
	60	1	56	1	48	1
	60	1	56	1	48	1
	60	1			48	1
	60	1			48	1
	62	1			48	1
	62	1			48	1
	62	1			48	1
	62	1			48	1
	62	1			50	1
	62	1			50	1
	64	1			50	1
	64	1			50	1
	64	1			50	1
	64	1			50	1
	64	1			50	1
	64	1			50	1
	64	1			50	1
	66	1			52	1
	66	1			52	1
	66	1			52	1
	66	1			52	1
	66	1			52	1
	66	1			52	1
	68	1			54	1
	68	1			54	1
	68	1
	68	1
	70	1
	70	1
	70	1
	70	1
	70	1
	70	1
	70	1
	72	1
	72	1
	72	1
	72	1
	74	0
	76	1
	78	0
	80	1
	80	1
	80	1
	82	1
