# Supplementary material for: Drosophila TMEM63 and mouse TMEM63A are lysosomal mechanosensory ion channels
Source: Nat Cell Biol. 2024 Feb 22;26(3):393–403. doi: 10.1038/s41556-024-01353-7 (PMC10940159; doi:10.1038/s41556-024-01353-7)
Supplement: Supplementary file 11 — Statistical source data. [file 41556_2024_1353_MOESM11_ESM.xlsx]

## Sheet: Sheet1
Fig. 6d						Fig. 6f
	MsTMEM63A	MsTMEM63B	MsTMEM63C			Pressure (mm Hg)	-40	-40	-40	-80	-80	-80	-120	-120	-120
PCC	0.83	0.44	0.24			Genotype	WT	MsTmem63a-KO	MsTmem63a-OE	WT	MsTmem63a-KO	MsTmem63a-OE	WT	MsTmem63a-KO	MsTmem63a-OE
	0.82	0.57	0.38			Current amplitude (pA)	2.56337	2.24479	7.52722	7.12481	2.74648	16.9277	16.1805	3.40434	45.3535
	0.88	0.48	0.42				5.79375	0.36762	20.4317	9.54147	3.7814	46.1273	21.7503	7.59763	62.7434
	0.9	0.42	0.59				3.35775	1.47844	10.1054	5.6751	2.97048	20.2396	8.95934	6.28926	30.7986
	0.89	0.43	0.4				5.135	0.26391	5.48204	8.18633	3.72008	21.7197	11.8199	2.8131	26.9608
	0.86	0.77	0.34				5.29644	1.65313	11.5302	11.6685	3.09018	17.2256	9.44721	2.99868	24.3548
	0.73	0.42	0.43				6.87099	1.48092	7.04928	8.56999	1.72619	18.2161	7.84914	4.78633	31.2068
	0.84	0.35	0.4				3.53034	1.8394	8.55181	5.20003	2.28286	19.7914	12.4415	3.69305	33.3539
	0.74	0.34	0.39				2.41283	2.52254	15.7003	4.76227	3.9113	27.9904	16.5333	4.20556	26.4839
	0.84	0.4	0.45				6.03045	0.87759	11.3882	8.4331	3.16461	18.6924	11.5736	5.17489
	0.96	0.67					6.55928	2.63633		10.8135	2.9333		42.1007	3.05482
		0.44					9.91724	3.44314		13.4007	3.64247		8.8725	6.08228
		0.62					8.81459	3.6627		9.98762	4.73688		8.74991	3.38303
		0.55					4.23261	1.32043		6.42802	2.94415		18.6762	4.09719
		0.72					9.83338	2.15469		19.3425	3.93796			4.03975
		0.66					5.41507	2.39604		7.05585	4.14437			3.19658
		0.62					4.74027	2.36791		8.68239	2.7292			6.15634
							5.03013	0.63968		9.25452	2.6525			5.28044
							7.13	2.27094		8.09707	3.4194			3.30658
							4.98712	0.50347		8.15871	3.93872			12.093
								3.57842			4.81741			3.7408
								2.27193			4.25532			5.51613
								0.35242			2.70635
								2.90071			6.34804
								2.00852			3.16287
								2.18134			4.49211
Fig. 6i
	Day 4				Day 16				Day 30
Genotype	1	2	3	4	1	2	3	4	1	2	3	4
Climbing index	0.9	0.9	0.92	0.90667	0.9213	0.50877	0.89815	0.53968	0.44545	0.02857	0.49231	0
	0.92	0.94	0.91	0.85333	0.92708	0.41667	0.83854	0.42188	0.46296	0.03704	0.26667	0.11
	0.94	0.88	0.95	0.94	0.87302	0.41905	0.84962	0.46154	0.55769	0	0.36667	0.02
					0.89706	0.41875	0.75735	0.58333	0.55093	0.00926	0.57051	0.013
Genotype	1 - WT
	2 - Tmem631/2
	3 - Tmem63 rescue
	4 - Tmem63G540S rescue
