# Supplementary material for: Drosophila TMEM63 and mouse TMEM63A are lysosomal mechanosensory ion channels
Source: Nat Cell Biol. 2024 Feb 22;26(3):393–403. doi: 10.1038/s41556-024-01353-7 (PMC10940159; doi:10.1038/s41556-024-01353-7)
Supplement: Supplementary file 13 — Statistical source data. [file 41556_2024_1353_MOESM13_ESM.xlsx]

## Sheet: Sheet1
Extended Data Fig. 1
		DmPiezo co-localized with				NompC co-localized with				Iav co-localized with
		LAMP1	Mito	SKL		LAMP1	Mito	SKL		LAMP1	Mito	SKL
	Pearson's correlation coefficient (PCC)	-0.09	0.02	-0.11		0.26	0.29	0.12		0.27	0.13	0.19
		0.19	-0.1	0.04		0.18	0.05	0.17		0.07	0.05	0.3
		0.18	-0.08	-0.01		0.04	0.07	0.23		0.28	0.26	0.16
		0.11	-0.03	0.13		0.1	0.16	0.12		0.25	0.17	0.25
		0.27	0.11	0.02		0.09	0.09	0.2		0.11	0.08	0.28
		0.08	0.19	-0.02		0.21	0.13	0.26		0.26	0.23	0.23
		0.32	-0.05	-0.03		0.11	0.21	0.14		0.09	0.31	0.09
		-0.12	-0.04	0.19		0.15	0.11	0.19		0.23	0.2	0.1
		0.17		-0.06		0.17
						0.31
