# Supplementary material for: Drosophila TMEM63 and mouse TMEM63A are lysosomal mechanosensory ion channels
Source: Nat Cell Biol. 2024 Feb 22;26(3):393–403. doi: 10.1038/s41556-024-01353-7 (PMC10940159; doi:10.1038/s41556-024-01353-7)
Supplement: Supplementary file 14 — Statistical source data. [file 41556_2024_1353_MOESM14_ESM.xlsx]

## Sheet: Sheet1
Extended Data Fig. 3a
		Current amplitude (pA)
	pressure (- mm Hg)	NompC-GFP	DmTMEM63-GFP
	10	10.2917	1.22248
	20	29.0193	3.72549
	30	44.1373	7.15583
	40	50.4893	12.8163
	50	52.1028	21.0431
	60	59.6909	27.7157
	70	60.557	38.2011
	80	60.2709	47.3464
	90		59.2937
Extended Data Fig. 3b
	NompC-GFP	DmTMEM63-GFP
P50	23.7	48.5
	25.1	67.9
	18.2	65.1
	24.5	52
		49.7
		66.897
		74.9
Extended Data Fig. 3c
	Mean current (pA)	Variance (pA2)
	0.0042	0.03452
	0.0068	0.03546
	0.00975	0.03652
	0.01309	0.0377
	0.01686	0.03902
	0.0211	0.04046
	0.02587	0.04202
	0.0312	0.04369
	0.03708	0.0455
	0.04351	0.04743
	0.05051	0.0495
	0.0581	0.05169
	0.06629	0.05399
	0.07504	0.05641
	0.08436	0.05892
	0.09422	0.06148
	0.10461	0.06409
	0.11549	0.06668
	0.12683	0.06925
	0.13857	0.07174
	0.15071	0.07411
	0.1632	0.07633
	0.17599	0.07836
	0.18904	0.08019
	0.20231	0.08182
	0.21576	0.08324
	0.22937	0.08445
	0.24306	0.08548
	0.25682	0.08635
	0.27062	0.08708
	0.28443	0.08774
	0.29823	0.08837
	0.31198	0.089
	0.32565	0.08971
	0.33922	0.0905
	0.35273	0.09142
	0.36618	0.09249
	0.37957	0.09372
	0.39283	0.09513
	0.40602	0.09674
	0.41914	0.09854
	0.43225	0.10053
	0.44535	0.10271
	0.45842	0.10507
	0.47153	0.10763
	0.48472	0.1104
	0.49804	0.11338
	0.51153	0.11654
	0.52517	0.11991
	0.53903	0.12351
	0.55316	0.12734
	0.56759	0.13138
	0.58235	0.1356
	0.59744	0.14
	0.61292	0.14459
	0.62881	0.14932
	0.64513	0.15421
	0.66187	0.15918
	0.67906	0.1642
	0.69669	0.16923
	0.71481	0.17424
	0.73337	0.17922
	0.75241	0.18413
	0.7719	0.18894
	0.79177	0.19361
	0.81211	0.19813
	0.83287	0.20249
	0.85409	0.20665
	0.87574	0.2106
	0.89783	0.21435
	0.92035	0.21789
	0.94331	0.22118
	0.96674	0.22421
	0.99066	0.22701
	1.01506	0.22959
	1.03998	0.23192
	1.06542	0.23407
	1.09144	0.23607
	1.11804	0.23798
	1.14523	0.23987
	1.17306	0.24186
	1.20156	0.24409
	1.23068	0.24667
	1.26047	0.24979
	1.29091	0.25363
	1.32204	0.25834
	1.35383	0.26413
	1.38624	0.27115
	1.41923	0.27956
	1.4528	0.2895
	1.4869	0.30103
	1.52147	0.31422
	1.55646	0.32904
	1.59179	0.34549
	1.62737	0.36341
	1.66313	0.38261
	1.69903	0.40288
	1.73493	0.42396
	1.77079	0.44554
	1.8065	0.46728
	1.84199	0.48884
	1.87716	0.50982
	1.91195	0.52988
	1.94628	0.54872
	1.98011	0.566
	2.01333	0.58148
	2.04593	0.59498
	2.07785	0.60635
	2.10907	0.61547
	2.13956	0.62233
	2.16933	0.62697
	2.19836	0.62948
	2.22663	0.63002
	2.25418	0.62878
	2.28107	0.62596
	2.3073	0.62177
	2.33296	0.61646
	2.35807	0.61035
	2.38272	0.60369
	2.40694	0.59665
	2.43086	0.58948
	2.45453	0.5824
	2.47806	0.57552
	2.50156	0.56894
	2.52507	0.56274
	2.54872	0.55688
	2.5726	0.55141
	2.59679	0.54617
	2.62137	0.54104
	2.6464	0.53589
	2.672	0.53056
	2.69821	0.52485
	2.7251	0.51857
	2.75271	0.51151
	2.78108	0.50348
	2.81022	0.49439
	2.84018	0.48407
	2.87097	0.47251
	2.90258	0.45959
	2.93499	0.4454
	2.96822	0.43
	3.0022	0.41351
	3.03689	0.39612
	3.07229	0.37809
	3.10838	0.35968
	3.14509	0.34122
	3.18237	0.32305
	3.22014	0.30551
	3.25838	0.28892
	3.29703	0.27364
	3.33601	0.25994
	3.37525	0.24814
	3.41469	0.23848
	3.45427	0.23113
	3.49396	0.22628
	3.53365	0.22398
	3.57329	0.22424
	3.61282	0.22708
	3.65216	0.23246
	3.69128	0.24026
	3.73005	0.2503
	3.76849	0.26241
	3.8065	0.27642
	3.84406	0.29209
	3.88108	0.3092
	3.91758	0.32754
	3.95346	0.34685
	3.98874	0.36687
	4.02341	0.38737
	4.05744	0.40817
	4.09087	0.42905
	4.12366	0.44976
	4.15584	0.4701
	4.18743	0.48984
	4.21849	0.50886
	4.24908	0.52695
	4.27922	0.54397
	4.30897	0.55972
	4.33841	0.5741
	4.36759	0.58702
	4.39657	0.59833
	4.42546	0.60792
	4.45429	0.61583
	4.4831	0.62196
	4.51196	0.62628
	4.54095	0.62887
	4.5701	0.62969
	4.59943	0.62888
	4.62898	0.62647
	4.65878	0.62257
	4.68879	0.61735
	4.71905	0.61103
	4.74954	0.60381
	4.78029	0.59584
	4.81126	0.58743
	4.84241	0.5789
	4.87374	0.57052
	4.90523	0.56266
	4.9369	0.55559
	4.96874	0.54962
	5.00072	0.54505
	5.03286	0.54215
	5.06518	0.54121
	5.09777	0.54238
	5.13062	0.54581
	5.1638	0.55155
	5.19735	0.55962
	5.23138	0.57001
	5.26596	0.58256
	5.30117	0.59707
	5.3371	0.61328
	5.37383	0.63089
	5.41148	0.64965
	5.45012	0.66923
	5.48979	0.68931
	5.53056	0.70956
	5.57246	0.7297
	5.61555	0.74956
	5.65984	0.76892
	5.70532	0.78773
	5.75197	0.80595
	5.79976	0.82353
	5.84858	0.84066
	5.89841	0.85739
	5.94912	0.87395
	6.00062	0.89043
	6.05278	0.90713
	6.10548	0.92426
	6.15856	0.94198
	6.21187	0.9604
	6.26529	0.97963
	6.31866	0.99978
	6.37183	1.02076
	6.42467	1.04249
	6.47709	1.06483
	6.52893	1.08751
	6.58006	1.1103
	6.6304	1.13291
	6.67986	1.15504
	6.72841	1.17628
	6.77598	1.19626
	6.82253	1.21463
	6.86805	1.23113
	6.91251	1.24548
	6.95594	1.25744
	6.99837	1.2669
	7.03982	1.27378
	7.08032	1.27812
	7.11995	1.27995
	7.15874	1.27951
	7.19676	1.2769
	7.23403	1.27253
	7.27067	1.26668
	7.30672	1.25977
	7.34225	1.25217
	7.37732	1.24425
	7.41193	1.23648
	7.44615	1.22914
	7.47999	1.22262
	7.51349	1.21707
	7.54664	1.21275
	7.57946	1.20979
	7.61196	1.20817
	7.64411	1.20781
	7.6759	1.20866
	7.70731	1.2105
	7.73835	1.21318
	7.76893	1.21634
	7.79908	1.21966
	7.82876	1.22283
	7.85799	1.22559
	7.8867	1.22754
	7.91494	1.22846
	7.94268	1.22811
	7.96998	1.22631
	7.99682	1.223
	8.02325	1.21805
	8.04929	1.2114
	8.075	1.20304
	8.10044	1.19315
	8.12568	1.18184
	8.15075	1.1692
	8.17571	1.15538
	8.20066	1.14044
	8.22564	1.12466
	8.2507	1.10823
	8.2759	1.09134
	8.30124	1.07403
	8.3268	1.05652
	8.35261	1.03886
	8.37869	1.02123
	8.40498	1.00385
	8.4315	0.98676
	8.45819	0.97005
	8.48511	0.95379
	8.51217	0.93804
	8.53932	0.9229
	8.56651	0.90838
	8.59364	0.89455
	8.62071	0.88151
	8.64763	0.86923
	8.67434	0.85779
	8.70077	0.8471
	8.72686	0.8372
	8.75252	0.82804
	8.77773	0.8196
	8.80246	0.81187
	8.82665	0.8047
	8.85026	0.798
	8.87325	0.79178
	8.89563	0.78588
	8.91736	0.78015
	8.93845	0.77453
	8.95887	0.76884
	8.97866	0.76308
	8.99779	0.75708
	9.01628	0.75088
	9.0342	0.74433
	9.05153	0.73749
	9.06834	0.73039
	9.08467	0.72301
	9.10062	0.71548
	9.11618	0.70781
	9.13142	0.7001
	9.14643	0.69248
	9.16131	0.68493
	9.17614	0.6776
	9.19099	0.67051
	9.20598	0.66365
	9.22119	0.65706
	9.23675	0.65069
	9.25271	0.6445
	9.26919	0.6384
	9.28627	0.63237
	9.30407	0.6263
	9.32266	0.62018
	9.34209	0.61397
	9.36242	0.60772
	9.38374	0.60153
	9.40607	0.59547
	9.42947	0.58971
	9.45395	0.58455
	9.47952	0.58031
	9.50619	0.57732
	9.53398	0.57595
	9.56284	0.57666
	9.59274	0.57984
	9.62363	0.58592
	9.65548	0.59526
	9.68826	0.60824
	9.72188	0.62515
	9.75627	0.64613
	9.79133	0.67135
	9.82701	0.70086
	9.86317	0.73457
	9.89976	0.7723
	9.93664	0.81388
	9.97368	0.85893
	10.0108	0.90704
	10.0478	0.95772
	10.0846	1.01042
	10.1212	1.06461
	10.1573	1.11965
	10.1928	1.17506
	10.2277	1.23014
	10.2619	1.28443
	10.2952	1.33729
	10.3276	1.38828
	10.3589	1.43704
	10.3893	1.48321
	10.4185	1.52646
	10.4468	1.5665
	10.474	1.60305
	10.5002	1.63599
	10.5254	1.66533
	10.5498	1.69104
	10.5735	1.71298
	10.5965	1.73117
	10.619	1.74572
	10.6412	1.75664
	10.6631	1.76394
	10.685	1.76769
	10.707	1.76801
	10.7293	1.76498
	10.752	1.75854
	10.7752	1.74883
	10.7991	1.73597
	10.8237	1.7201
	10.8493	1.70128
	10.8758	1.67962
	10.9032	1.65528
	10.9316	1.62842
	10.961	1.59934
	10.9914	1.5682
	11.0226	1.5353
	11.0546	1.50088
	11.0872	1.46522
	11.1205	1.4288
	11.1542	1.39189
	11.1881	1.35496
	11.2222	1.31835
	11.2561	1.28247
	11.2899	1.24769
	11.3232	1.21449
	11.3559	1.18319
	11.388	1.15412
	11.419	1.12757
	11.4491	1.1038
	11.478	1.08307
	11.5056	1.06552
	11.5318	1.05127
	11.5566	1.04025
	11.5798	1.03243
	11.6015	1.02778
	11.6216	1.02615
	11.6401	1.02729
	11.6571	1.03099
	11.6726	1.03703
	11.6867	1.04505
	11.6994	1.05489
	11.7108	1.06623
	11.721	1.07886
	11.7303	1.09259
	11.7386	1.10726
	11.7462	1.12273
	11.7532	1.13872
	11.7598	1.15527
	11.7661	1.1723
	11.7724	1.18974
	11.7788	1.20747
	11.7855	1.22546
	11.7926	1.2435
	11.8003	1.26149
	11.8088	1.27923
	11.8183	1.29657
	11.8288	1.3131
	11.8404	1.32866
	11.8534	1.34289
	11.8678	1.35553
	11.8836	1.36623
	11.9009	1.37482
	11.9198	1.38101
	11.9402	1.38468
	11.9621	1.3857
	11.9855	1.38416
	12.0103	1.38023
	12.0366	1.37401
	12.0641	1.36571
	12.0928	1.35561
	12.1225	1.34412
	12.1533	1.33177
	12.1848	1.31885
	12.2171	1.3058
	12.2501	1.29298
	12.2835	1.28072
	12.3172	1.26931
	12.3512	1.2591
	12.3853	1.25018
	12.4195	1.2427
	12.4537	1.23668
	12.4878	1.23215
	12.5218	1.22905
	12.5555	1.22727
	12.5891	1.22665
	12.6224	1.22712
	12.6554	1.22851
	12.6881	1.23074
	12.7206	1.23363
	12.7528	1.23696
	12.7847	1.24064
	12.8163	1.24468
	12.8476	1.24901
	12.8788	1.25354
	12.9096	1.25825
	12.9402	1.263
	12.9706	1.2679
	13.0007	1.27287
	13.0306	1.278
	13.0602	1.28315
	13.0896	1.28832
	13.1188	1.29334
	13.1477	1.29827
	13.1764	1.30304
	13.2048	1.30761
	13.233	1.31187
	13.261	1.31566
	13.2888	1.31896
	13.3164	1.32159
	13.3439	1.32352
	13.3712	1.32468
	13.3983	1.32491
	13.4253	1.32415
	13.4522	1.32224
	13.479	1.31916
	13.5057	1.31483
	13.5322	1.30933
	13.5586	1.30263
	13.585	1.29461
	13.6112	1.28541
	13.6372	1.27502
	13.6631	1.2637
	13.6887	1.25138
	13.7141	1.23832
	13.7392	1.22462
	13.7639	1.21044
	13.7884	1.19602
	13.8124	1.18155
	13.8361	1.16723
	13.8592	1.1533
	13.8818	1.13991
	13.9039	1.12734
	13.9256	1.11574
	13.9467	1.10529
	13.9673	1.09626
	13.9874	1.0887
	14.0071	1.08283
	14.0264	1.07879
	14.0454	1.07666
	14.064	1.0765
	14.0824	1.07835
	14.1007	1.08231
	14.1189	1.08839
	14.1371	1.09642
	14.1555	1.10644
	14.1741	1.11828
	14.1929	1.13186
	14.2121	1.14701
	14.2317	1.16349
	14.2519	1.18118
	14.2727	1.19972
	14.2941	1.21898
	14.3162	1.23866
	14.3389	1.25848
	14.3624	1.27817
	14.3866	1.29749
	14.4116	1.31619
	14.4372	1.334
	14.4634	1.35077
	14.4903	1.36634
	14.5177	1.38043
	14.5456	1.39286
	14.5739	1.40359
	14.6025	1.41238
	14.6313	1.4192
	14.6603	1.42392
	14.6892	1.42643
	14.7181	1.42679
	14.7469	1.42498
	14.7754	1.42094
	14.8035	1.41473
	14.8313	1.40636
	14.8586	1.39599
	14.8854	1.38369
	14.9116	1.36968
	14.9373	1.35416
	14.9625	1.33731
	14.987	1.31934
	15.0111	1.30058
	15.0346	1.28138
	15.0578	1.26203
	15.0806	1.24284
	15.1032	1.22408
	15.1256	1.2061
	15.148	1.18912
	15.1704	1.17337
	15.193	1.15899
	15.2158	1.14622
	15.239	1.13506
	15.2627	1.12558
	15.2869	1.11767
	15.3117	1.1112
	15.3371	1.10597
	15.3631	1.10182
	15.3898	1.09855
	15.4172	1.09581
	15.4452	1.09336
	15.4736	1.09093
	15.5025	1.08831
	15.5318	1.08542
	15.5613	1.08192
	15.5909	1.07785
	15.6205	1.07308
	15.6499	1.06766
	15.679	1.06167
	15.7076	1.05522
	15.7356	1.04842
	15.763	1.04148
	15.7895	1.03454
	15.8149	1.02782
	15.8394	1.02144
	15.8628	1.01554
	15.8851	1.01028
	15.9062	1.00568
	15.9261	1.00175
	15.9448	0.99848
	15.9624	0.99581
	15.979	0.99369
	15.9944	0.99197
	16.0089	0.99054
	16.0226	0.98917
	16.0354	0.98771
	16.0476	0.98592
	16.0593	0.98369
	16.0704	0.98094
	16.0812	0.97746
	16.0917	0.97308
	16.1021	0.96774
	16.1124	0.96142
	16.1228	0.95402
	16.1333	0.9456
	16.144	0.93615
	16.155	0.92572
	16.1664	0.91444
	16.1781	0.90246
	16.1903	0.88998
	16.2031	0.87716
	16.2163	0.86422
	16.2302	0.85138
	16.2447	0.83895
	16.2598	0.82712
	16.2754	0.81621
	16.2917	0.80655
	16.3086	0.79831
	16.3261	0.79183
	16.3442	0.7873
	16.3629	0.78493
	16.382	0.78487
	16.4017	0.78728
	16.4217	0.79223
	16.4422	0.79969
	16.463	0.80962
	16.4841	0.82198
	16.5054	0.83652
	16.527	0.85306
	16.5487	0.87126
	16.5705	0.89081
	16.5925	0.9113
	16.6144	0.93239
	16.6364	0.95362
	16.6584	0.97462
	16.6804	0.99495
	16.7023	1.0142
	16.7241	1.03214
	16.7459	1.04845
	16.7677	1.06306
	16.7893	1.07577
	16.811	1.08664
	16.8325	1.09562
	16.854	1.10289
	16.8755	1.10864
	16.897	1.11312
	16.9184	1.11659
	16.9398	1.11935
	16.9612	1.12176
	16.9826	1.12416
	17.004	1.12685
	17.0254	1.13023
	17.0468	1.1345
	17.0682	1.14006
	17.0897	1.14706
	17.1111	1.15573
	17.1326	1.16629
	17.1542	1.17894
	17.1758	1.19377
	17.1975	1.21086
	17.2192	1.23027
	17.2411	1.25204
	17.263	1.27617
	17.2852	1.3025
	17.3075	1.3311
	17.3299	1.36167
	17.3525	1.39403
	17.3754	1.42784
	17.3984	1.46291
	17.4217	1.49881
	17.4452	1.53507
	17.4689	1.57133
	17.4928	1.60717
	17.5169	1.64199
	17.5411	1.67543
	17.5656	1.70694
	17.5902	1.73605
	17.6149	1.7624
	17.6397	1.78564
	17.6646	1.80542
	17.6896	1.82158
	17.7146	1.83382
	17.7397	1.84215
	17.7647	1.84657
	17.7899	1.84709
	17.8151	1.84393
	17.8404	1.83718
	17.8658	1.82693
	17.8914	1.81356
	17.9173	1.7973
	17.9434	1.77839
	17.9699	1.75713
	17.9968	1.7337
	18.0243	1.70846
	18.0523	1.6816
	18.0809	1.6534
	18.1102	1.62402
	18.1403	1.59354
	18.1713	1.5622
	18.2031	1.53019
	18.2357	1.49768
	18.2693	1.4648
	18.3038	1.43153
	18.3391	1.39829
	18.3752	1.3653
	18.4121	1.33281
	18.4497	1.30099
	18.4878	1.27018
	18.5265	1.2407
	18.5655	1.21291
	18.6048	1.18709
	18.6442	1.16367
	18.6836	1.14288
	18.7228	1.12501
	18.7617	1.11032
	18.8001	1.09904
	18.8379	1.09121
	18.8748	1.087
	18.911	1.08636
	18.946	1.0893
	18.98	1.09575
	19.0127	1.10542
	19.0441	1.1182
	19.074	1.13374
	19.1024	1.15194
	19.1294	1.17246
	19.1547	1.19494
	19.1785	1.21914
	19.2007	1.24473
	19.2213	1.27153
	19.2403	1.29913
	19.2579	1.32737
	19.2741	1.35599
	19.2888	1.38474
	19.3023	1.41347
	19.3146	1.44201
	19.3258	1.47025
	19.3361	1.49796
	19.3454	1.52503
	19.3542	1.55148
	19.3623	1.57719
	19.37	1.60214
	19.3774	1.62621
	19.3847	1.6495
	19.392	1.67197
	19.3995	1.69368
	19.4071	1.71458
	19.4153	1.73473
	19.4239	1.75429
	19.4332	1.77308
	19.4433	1.79111
	19.4542	1.80849
	19.4659	1.82515
	19.4788	1.84096
	19.4926	1.85587
	19.5076	1.86985
	19.5237	1.88277
	19.5409	1.89443
	19.5593	1.90479
	19.5789	1.91356
	19.5997	1.9208
	19.6216	1.92628
	19.6447	1.93001
	19.6688	1.93188
	19.6939	1.93186
	19.7201	1.93003
	19.7471	1.92643
	19.775	1.92128
	19.8037	1.9146
	19.833	1.90667
	19.8629	1.89768
	19.8932	1.8881
	19.924	1.87809
	19.955	1.86796
	19.9861	1.85793
	20.0172	1.84844
	20.0481	1.83978
	20.0788	1.83199
	20.1091	1.82516
	20.1389	1.81953
	20.168	1.81517
	20.1964	1.8121
	20.2239	1.81033
	20.2504	1.80969
	20.2759	1.81006
	20.3003	1.81122
	20.3235	1.81312
	20.3456	1.81551
	20.3665	1.81808
	20.3861	1.82068
	20.4047	1.82305
	20.4222	1.82512
	20.4386	1.8267
	20.4542	1.82781
	20.469	1.82822
	20.483	1.82799
	20.4966	1.82718
	20.5097	1.82584
	20.5227	1.82408
	20.5355	1.822
	20.5484	1.81985
	20.5615	1.81779
	20.5749	1.81605
	20.5888	1.81489
	20.6033	1.81451
	20.6185	1.81512
	20.6344	1.81697
	20.6512	1.82028
	20.6688	1.82528
	20.6874	1.83204
	20.7068	1.84078
	20.7271	1.85148
	20.7483	1.86425
	20.7703	1.87918
	20.7931	1.89628
	20.8165	1.9154
	20.8406	1.93636
	20.8652	1.95912
	20.8902	1.98343
	20.9156	2.00915
	20.9413	2.03598
	20.9671	2.06354
	20.9929	2.09155
	21.0187	2.11969
	21.0445	2.14753
	21.07	2.17475
	21.0954	2.20097
	21.1204	2.22586
	21.1451	2.24891
	21.1695	2.27006
	21.1935	2.28887
	21.2171	2.30521
	21.2402	2.31887
	21.2629	2.32968
	21.2853	2.33749
	21.3072	2.34241
	21.3287	2.34442
	21.3499	2.34367
	21.3706	2.34015
	21.3911	2.33414
	21.4112	2.32578
	21.431	2.3153
	21.4506	2.30309
	21.4699	2.28939
	21.489	2.27451
	21.5079	2.25869
	21.5266	2.24219
	21.5451	2.22537
	21.5635	2.20859
	21.5818	2.19192
	21.6	2.17543
	21.6182	2.15941
	21.6363	2.14385
	21.6544	2.12882
	21.6726	2.11432
	21.6908	2.10022
	21.7091	2.08636
	21.7276	2.07264
	21.7462	2.05884
	21.765	2.04491
	21.7841	2.03042
	21.8034	2.01513
	21.8231	1.99878
	21.8431	1.98134
	21.8635	1.96246
	21.8842	1.94204
	21.9054	1.91998
	21.927	1.89622
	21.949	1.87076
	21.9715	1.84366
	21.9944	1.81507
	22.0177	1.78516
	22.0414	1.75402
	22.0654	1.72194
	22.0898	1.68923
	22.1145	1.65613
	22.1394	1.62297
	22.1644	1.58997
	22.1896	1.5575
	22.2147	1.52567
	22.2398	1.49485
	22.2648	1.46516
	22.2896	1.43678
	22.3141	1.40997
	22.3383	1.38477
	22.3621	1.36117
	22.3854	1.33927
	22.4083	1.31909
	22.4306	1.30062
	22.4524	1.28385
	22.4735	1.26868
	22.494	1.25505
	22.5139	1.24286
	22.5333	1.23209
	22.5521	1.22267
	22.5703	1.21451
	22.5881	1.20748
	22.6055	1.20142
	22.6225	1.19631
	22.6391	1.19204
	22.6556	1.18858
	22.6718	1.18575
	22.688	1.18344
	22.704	1.18167
	22.7201	1.18025
	22.7363	1.17912
	22.7527	1.17821
	22.7692	1.17739
	22.7859	1.17661
	22.8028	1.17585
	22.82	1.17495
	22.8376	1.1739
	22.8553	1.17271
	22.8734	1.17128
	22.8917	1.16964
	22.9102	1.16775
	22.9291	1.16554
	22.9481	1.16313
	22.9672	1.16057
	22.9865	1.15787
	23.0059	1.15504
	23.0253	1.15216
	23.0447	1.14929
	23.0641	1.14646
	23.0833	1.14375
	23.1023	1.14124
	23.1211	1.13895
	23.1396	1.1369
	23.1577	1.13509
	23.1754	1.13364
	23.1926	1.13253
	23.2093	1.13167
	23.2252	1.13104
	23.2406	1.13066
	23.2552	1.13055
	23.2689	1.13061
	23.2818	1.13083
	23.2939	1.13105
	23.305	1.13135
	23.3152	1.13175
	23.3245	1.13217
	23.3329	1.1326
	23.3404	1.13299
	23.347	1.13343
	23.3528	1.13401
	23.3578	1.13473
	23.3622	1.13576
	23.366	1.13711
	23.3693	1.13896
	23.3722	1.14141
	23.3748	1.14469
	23.3773	1.14891
	23.3797	1.1542
	23.3821	1.16079
	23.3848	1.16879
	23.3877	1.17839
	23.3911	1.18978
	23.3949	1.20303
	23.3993	1.21819
	23.4044	1.23537
	23.4102	1.25455
	23.4169	1.27581
	23.4245	1.29907
	23.433	1.32421
	23.4425	1.35103
	23.4529	1.37941
	23.4643	1.40917
	23.4768	1.43999
	23.4903	1.47163
	23.5048	1.50364
	23.5203	1.53582
	23.5368	1.56772
	23.5542	1.59904
	23.5724	1.62945
	23.5915	1.65852
	23.6114	1.686
	23.632	1.71159
	23.6532	1.73502
	23.675	1.75614
	23.6973	1.7748
	23.7199	1.79095
	23.7429	1.80455
	23.7661	1.81563
	23.7895	1.82424
	23.813	1.83045
	23.8364	1.83475
	23.8598	1.8371
	23.8831	1.83785
	23.9061	1.83721
	23.929	1.83544
	23.9516	1.83288
	23.9739	1.82977
	23.9959	1.82637
	24.0175	1.82281
	24.0389	1.8193
	24.06	1.81593
	24.0808	1.81282
	24.1014	1.80998
	24.1217	1.80745
	24.1419	1.80521
	24.162	1.80311
	24.1819	1.80114
	24.2018	1.79918
	24.2216	1.79717
	24.2415	1.79495
	24.2614	1.79248
	24.2813	1.78971
	24.3013	1.78653
	24.3213	1.78291
	24.3414	1.77891
	24.3616	1.77459
	24.3818	1.76989
	24.402	1.76491
	24.4221	1.75986
	24.4423	1.75481
	24.4623	1.74994
	24.4821	1.74531
	24.5017	1.74105
	24.5211	1.73724
	24.5401	1.73401
	24.5588	1.73143
	24.5771	1.72951
	24.595	1.72831
	24.6124	1.72764
	24.6292	1.7274
	24.6456	1.72755
	24.6613	1.72815
	24.6766	1.72883
	24.6913	1.72956
	24.7054	1.7301
	24.719	1.73028
	24.7321	1.72992
	24.7447	1.72883
	24.7569	1.72692
	24.7686	1.72405
	24.78	1.72007
	24.7912	1.71499
	24.802	1.70869
	24.8127	1.70105
	24.8232	1.69202
	24.8337	1.68173
	24.8441	1.67025
	24.8546	1.65764
	24.8651	1.64394
	24.8758	1.62931
	24.8866	1.61387
	24.8976	1.59789
	24.9089	1.5815
	24.9205	1.56483
	24.9323	1.54793
	24.9444	1.53106
	24.9568	1.51429
	24.9696	1.49774
	24.9827	1.4814
	24.9961	1.46534
	25.0099	1.44942
	25.0239	1.43368
	25.0383	1.41802
	25.053	1.40227
	25.0681	1.38629
	25.0834	1.36995
	25.099	1.35319
	25.115	1.33579
	25.1312	1.31786
	25.1476	1.29922
	25.1643	1.27987
	25.1813	1.25986
	25.1985	1.23925
	25.2159	1.21809
	25.2335	1.1966
	25.2512	1.17493
	25.2691	1.15325
	25.2871	1.13172
	25.3052	1.11051
	25.3233	1.08981
	25.3414	1.06979
	25.3595	1.05064
	25.3776	1.03243
	25.3955	1.01526
	25.4133	0.99928
	25.431	0.98456
	25.4485	0.97113
	25.4657	0.959
	25.4828	0.94824
	25.4996	0.93885
	25.5162	0.93079
	25.5326	0.92407
	25.5488	0.91872
	25.5648	0.91465
	25.5806	0.91189
	25.5963	0.9104
	25.6119	0.91007
	25.6275	0.91091
	25.6431	0.91283
	25.6587	0.91573
	25.6744	0.91947
	25.6903	0.92394
	25.7063	0.92897
	25.7226	0.93447
	25.7392	0.94017
	25.756	0.94591
	25.7732	0.95142
	25.7908	0.95656
	25.8087	0.96112
	25.827	0.96489
	25.8457	0.96763
	25.8647	0.96933
	25.8842	0.96977
	25.9039	0.96889
	25.9239	0.96659
	25.9442	0.96286
	25.9648	0.9577
	25.9855	0.95123
	26.0064	0.94354
	26.0274	0.9347
	26.0484	0.92481
	26.0694	0.91402
	26.0904	0.90255
	26.1112	0.89055
	26.1318	0.87821
	26.1523	0.86563
	26.1725	0.85298
	26.1924	0.84045
	26.212	0.8282
	26.2312	0.8163
	26.25	0.80485
	26.2684	0.79394
	26.2863	0.78361
	26.3038	0.77401
	26.3209	0.76517
	26.3375	0.75715
	26.3537	0.74985
	26.3695	0.74332
	26.3849	0.73757
	26.3998	0.73261
	26.4143	0.72846
	26.4286	0.72505
	26.4425	0.72229
	26.4562	0.72014
	26.4695	0.71866
	26.4825	0.71773
	26.4954	0.71738
	26.5079	0.71748
	26.5203	0.71805
	26.5324	0.719
	26.5443	0.72041
	26.5559	0.72211
	26.5673	0.72405
	26.5784	0.72621
	26.5893	0.7286
	26.5998	0.73121
	26.61	0.734
	26.6198	0.73695
	26.6293	0.74007
	26.6385	0.74336
	26.6472	0.74691
	26.6556	0.75069
	26.6636	0.75474
	26.6712	0.75921
	26.6785	0.76411
	26.6854	0.76951
	26.6921	0.77562
	26.6985	0.7825
	26.7047	0.79021
	26.7108	0.79893
	26.7168	0.80874
	26.7228	0.81974
	26.7289	0.83197
	26.7351	0.84557
	26.7414	0.86055
	26.748	0.87691
	26.755	0.89459
	26.7623	0.91358
	26.77	0.93382
	26.7781	0.95515
	26.7868	0.97738
	26.7959	1.00029
	26.8055	1.02368
	26.8156	1.04735
	26.8263	1.07097
	26.8373	1.09427
	26.8488	1.11682
	26.8607	1.1384
	26.8728	1.15862
	26.8852	1.17716
	26.8979	1.19366
	26.9106	1.20785
	26.9234	1.21945
	26.9362	1.2282
	26.9488	1.23384
	26.9613	1.23632
	26.9736	1.23551
	26.9856	1.23133
	26.9973	1.22374
	27.0086	1.21294
	27.0195	1.19894
	27.03	1.1819
	27.0401	1.16207
	27.0497	1.13987
	27.0588	1.11554
	27.0675	1.0894
	27.0758	1.06176
	27.0838	1.03301
	27.0913	1.00359
	27.0985	0.97378
	27.1054	0.94403
	27.1119	0.91455
	27.1183	0.88569
	27.1243	0.85765
	27.1303	0.8307
	27.136	0.80508
	27.1416	0.78098
	27.1471	0.7585
	27.1525	0.73781
	27.1579	0.719
	27.1633	0.7022
	27.1686	0.68754
	27.1741	0.67512
	27.1796	0.66505
	27.1852	0.65736
	27.191	0.65222
	27.1969	0.64971
	27.2031	0.6499
	27.2095	0.65281
	27.2162	0.65846
	27.2232	0.66681
	27.2306	0.67781
	27.2384	0.6914
	27.2467	0.70738
	27.2553	0.72553
	27.2645	0.74559
	27.2741	0.76724
	27.2842	0.79013
	27.2948	0.81384
	27.306	0.83794
	27.3176	0.862
	27.3298	0.88554
	27.3424	0.90824
	27.3554	0.92961
	27.3689	0.94935
	27.3828	0.96718
	27.3971	0.98281
	27.4116	0.99604
	27.4265	1.00686
	27.4415	1.01523
	27.4568	1.02108
	27.4723	1.02453
	27.4879	1.02566
	27.5035	1.02466
	27.5192	1.02181
	27.535	1.01732
	27.5508	1.0113
	27.5665	1.00405
	27.5823	0.9958
	27.598	0.98674
	27.6136	0.97714
	27.6292	0.96708
	27.6447	0.9567
	27.6603	0.94619
	27.6758	0.93571
	27.6913	0.92531
	27.7068	0.9151
	27.7222	0.9051
	27.7377	0.89546
	27.7532	0.88627
	27.7688	0.87767
	27.7843	0.86977
	27.7999	0.86262
	27.8154	0.85642
	27.831	0.85138
	27.8465	0.84757
	27.8619	0.84516
	27.8773	0.84429
	27.8926	0.84512
	27.9077	0.84777
	27.9226	0.85237
	27.9373	0.85898
	27.9518	0.8676
	27.9659	0.87828
	27.9797	0.89098
	27.9931	0.9056
	28.0061	0.92203
	28.0187	0.94015
	28.0308	0.95979
	28.0424	0.98068
	28.0536	1.00267
	28.0643	1.0255
	28.0746	1.04902
	28.0844	1.07287
	28.0937	1.09682
	28.1027	1.12065
	28.1114	1.14405
	28.1197	1.1669
	28.1276	1.1889
	28.1354	1.20979
	28.143	1.22938
	28.1504	1.24741
	28.1577	1.26365
	28.165	1.27789
	28.1721	1.28998
	28.1793	1.29968
	28.1865	1.30687
	28.1937	1.31141
	28.201	1.31322
	28.2083	1.31212
	28.2157	1.30811
	28.2232	1.3012
	28.2307	1.2915
	28.2383	1.27911
	28.246	1.26413
	28.2537	1.24677
	28.2615	1.22732
	28.2693	1.20606
	28.2772	1.1833
	28.2851	1.15934
	28.2931	1.13458
	28.3011	1.10936
	28.3092	1.08401
	28.3173	1.05889
	28.3255	1.03427
	28.3338	1.01046
	28.3422	0.98762
	28.3508	0.96599
	28.3595	0.94559
	28.3683	0.9266
	28.3772	0.90901
	28.3863	0.89283
	28.3956	0.878
	28.405	0.86441
	28.4145	0.852
	28.4242	0.84069
	28.434	0.83025
	28.4439	0.82062
	28.4538	0.81161
	28.4639	0.8031
	28.4739	0.79504
	28.484	0.78723
	28.4941	0.77965
	28.5041	0.77222
	28.5141	0.76487
	28.524	0.75759
	28.5339	0.75041
	28.5436	0.74331
	28.5533	0.73628
	28.5628	0.72948
	28.5723	0.72289
	28.5817	0.71668
	28.5909	0.71092
	28.6	0.70569
	28.6091	0.7011
	28.6181	0.69726
	28.627	0.69436
	28.6358	0.69249
	28.6445	0.69181
	28.6532	0.69237
	28.6618	0.69425
	28.6703	0.69762
	28.6787	0.70258
	28.687	0.70905
	28.6953	0.71714
	28.7034	0.72685
	28.7114	0.73808
	28.7193	0.75081
	28.727	0.76497
	28.7346	0.78041
	28.7421	0.79702
	28.7494	0.81455
	28.7566	0.83291
	28.7635	0.852
	28.7704	0.87162
	28.777	0.89155
	28.7835	0.91178
	28.7898	0.93206
	28.7961	0.95238
	28.8022	0.9726
	28.8082	0.99269
	28.8143	1.01258
	28.8203	1.03224
	28.8263	1.05171
	28.8324	1.07092
	28.8385	1.08991
	28.8449	1.10861
	28.8514	1.12707
	28.8581	1.1452
	28.8651	1.16295
	28.8725	1.18023
	28.8803	1.19704
	28.8884	1.21328
	28.8969	1.22885
	28.906	1.24364
	28.9154	1.25749
	28.9255	1.27031
	28.936	1.28203
	28.9469	1.29252
	28.9584	1.30173
	28.9703	1.30963
	28.9826	1.31615
	28.9954	1.32124
	29.0084	1.3249
	29.0217	1.32719
	29.0352	1.32818
	29.0487	1.32801
	29.0623	1.32668
	29.0758	1.32435
	29.0892	1.32102
	29.1022	1.31679
	29.1149	1.31182
	29.1271	1.30623
	29.1387	1.30009
	29.1498	1.29341
	29.1601	1.28631
	29.1696	1.27879
	29.1783	1.27101
	29.1862	1.26293
	29.1932	1.25465
	29.1993	1.24624
	29.2046	1.23776
	29.2089	1.22926
	29.2124	1.22095
	29.2152	1.21295
	29.2172	1.20538
	29.2186	1.19842
	29.2194	1.19214
	29.2198	1.18673
	29.2197	1.18239
	29.2194	1.17922
	29.2189	1.17729
	29.2182	1.17668
	29.2177	1.17733
	29.2172	1.17922
	29.217	1.18231
	29.2171	1.18638
	29.2176	1.19131
	29.2187	1.19678
	29.2202	1.20265
	29.2225	1.20848
	29.2255	1.21394
	29.2293	1.21872
	29.234	1.22257
	29.2396	1.22521
	29.2461	1.22639
	29.2535	1.22578
	29.2619	1.22331
	29.2712	1.21879
	29.2814	1.21235
	29.2926	1.20396
	29.3046	1.19368
	29.3175	1.18165
	29.331	1.16817
	29.3453	1.15346
	29.3602	1.13784
	29.3755	1.12166
	29.3912	1.1052
	29.4073	1.08883
	29.4235	1.07293
	29.4397	1.05786
	29.4558	1.04393
	29.4717	1.03134
	29.4873	1.02037
	29.5024	1.01122
	29.517	1.00411
	29.5309	0.99914
	29.544	0.99633
	29.5562	0.99569
	29.5676	0.99729
	29.5779	1.00107
	29.5872	1.00693
	29.5954	1.01495
	29.6025	1.02497
	29.6085	1.03682
	29.6135	1.05054
	29.6174	1.06594
	29.6204	1.08307
	29.6225	1.10171
	29.6238	1.12173
	29.6245	1.14306
	29.6247	1.16563
	29.6245	1.18937
	29.624	1.2142
	29.6235	1.23981
	29.6231	1.2662
	29.623	1.29309
	29.6234	1.32036
	29.6245	1.34762
	29.6263	1.37473
	29.6292	1.40137
	29.6332	1.42724
	29.6384	1.4521
	29.645	1.47558
	29.6532	1.49737
	29.6628	1.51715
	29.6741	1.53473
	29.6871	1.54977
	29.7017	1.56223
	29.718	1.57185
	29.736	1.57855
	29.7555	1.58233
	29.7766	1.58318
	29.7991	1.58117
	29.8229	1.57644
	29.848	1.56913
	29.8741	1.55936
	29.9011	1.54738
	29.9289	1.53352
	29.9573	1.51797
	29.9862	1.50103
	30.0154	1.48285
	30.0447	1.46373
	30.0739	1.44403
	30.1029	1.42385
	30.1315	1.40361
	30.1596	1.38338
	30.1869	1.36334
	30.2133	1.34369
	30.2388	1.32458
	30.263	1.30616
	30.2861	1.28858
	30.3078	1.27194
	30.328	1.25626
	30.3468	1.24159
	30.3639	1.22803
	30.3795	1.21559
	30.3935	1.20418
	30.4058	1.19384
	30.4166	1.18457
	30.4257	1.17626
	30.4334	1.16897
	30.4396	1.16266
	30.4446	1.15721
	30.4483	1.15258
	30.4508	1.14873
	30.4523	1.14558
	30.453	1.14311
	30.453	1.14124
	30.4523	1.1399
	30.4512	1.13915
	30.4498	1.13888
	30.4483	1.13907
	30.4467	1.13962
	30.4452	1.14051
	30.4439	1.14174
	30.4429	1.1433
	30.4422	1.14519
	30.442	1.1474
	30.4423	1.14985
	30.4432	1.15259
	30.4446	1.15569
	30.4466	1.15924
	30.4492	1.16319
	30.4523	1.16761
	30.456	1.1725
	30.4603	1.17798
	30.4649	1.18407
	30.47	1.19078
	30.4754	1.19809
	30.4811	1.20603
	30.487	1.21456
	30.4931	1.22364
	30.4993	1.23321
	30.5056	1.2432
	30.5119	1.25351
	30.5183	1.26388
	30.5246	1.27426
	30.5309	1.28454
	30.5371	1.29457
	30.5432	1.3042
	30.5494	1.31323
	30.5556	1.32157
	30.5617	1.32921
	30.568	1.33595
	30.5743	1.34176
	30.5808	1.3466
	30.5875	1.35042
	30.5944	1.35321
	30.6015	1.35504
	30.609	1.35594
	30.6167	1.35594
	30.6248	1.35515
	30.6333	1.35358
	30.6421	1.35142
	30.6512	1.34874
	30.6605	1.34559
	30.6702	1.34216
	30.68	1.33845
	30.6901	1.33463
	30.7003	1.33082
	30.7105	1.32708
	30.7207	1.32363
	30.7308	1.3204
	30.7408	1.31756
	30.7505	1.31514
	30.76	1.31317
	30.7691	1.31175
	30.7778	1.31078
	30.786	1.31025
	30.7937	1.31013
	30.8008	1.31035
	30.8073	1.31083
	30.8133	1.31142
	30.8186	1.31196
	30.8233	1.31232
	30.8274	1.31228
	30.831	1.31179
	30.834	1.31059
	30.8365	1.30857
	30.8386	1.30558
	30.8404	1.30144
	30.8418	1.29615
	30.8431	1.28967
	30.8441	1.28191
	30.8452	1.27289
	30.8463	1.26263
	30.8475	1.25126
	30.8489	1.23882
	30.8506	1.22544
	30.8527	1.21115
	30.8552	1.19608
	30.8581	1.18039
	30.8616	1.16417
	30.8656	1.14761
	30.8702	1.13078
	30.8754	1.1137
	30.8811	1.09657
	30.8873	1.07933
	30.8941	1.06219
	30.9012	1.04522
	30.9088	1.02839
	30.9168	1.01183
	30.925	0.99548
	30.9334	0.97951
	30.9419	0.96387
	30.9505	0.94874
	30.959	0.93403
	30.9674	0.91985
	30.9757	0.90627
	30.9837	0.89331
	30.9914	0.88099
	30.9987	0.8694
	31.0057	0.85846
	31.0121	0.84822
	31.0181	0.83859
	31.0236	0.8296
	31.0285	0.82125
	31.0329	0.81347
	31.0369	0.8062
	31.0403	0.79941
	31.0432	0.79308
	31.0457	0.78711
	31.0478	0.78156
	31.0496	0.77632
	31.0511	0.77149
	31.0525	0.76692
	31.0537	0.76268
	31.0549	0.75877
	31.0561	0.75524
	31.0575	0.75203
	31.0591	0.7492
	31.061	0.74669
	31.0634	0.74449
	31.0663	0.7426
	31.0697	0.74097
	31.0738	0.73955
	31.0786	0.73821
	31.0843	0.73686
	31.0907	0.73543
	31.098	0.73378
	31.1062	0.73184
	31.1153	0.72948
	31.1254	0.72656
	31.1363	0.72298
	31.1481	0.71866
	31.1608	0.71354
	31.1744	0.7075
	31.1886	0.70055
	31.2036	0.69254
	31.2193	0.6835
	31.2356	0.67352
	31.2525	0.66251
	31.2698	0.65049
	31.2875	0.63749
	31.3055	0.62356
	31.3239	0.60881
	31.3423	0.59334
	31.3609	0.57717
	31.3796	0.56043
	31.3983	0.54319
	31.4168	0.52564
	31.4353	0.5079
	31.4536	0.4901
	31.4716	0.47247
	31.4894	0.45511
	31.5069	0.43815
	31.5239	0.42174
	31.5406	0.40601
	31.5568	0.39113
	31.5725	0.37723
	31.5878	0.36435
	31.6024	0.35257
	31.6164	0.342
	31.6297	0.33272
	31.6424	0.32476
	31.6544	0.31815
	31.6655	0.31293
	31.6759	0.30912
	31.6854	0.30674
	31.694	0.30586
	31.7017	0.30645
	31.7085	0.30855
	31.7142	0.31217
	31.719	0.31735
	31.7227	0.3241
	31.7254	0.33242
	31.727	0.34228
	31.7275	0.35369
	31.7271	0.36655
	31.7256	0.38093
	31.723	0.39673
	31.7195	0.41399
	31.715	0.43258
	31.7096	0.45253
	31.7034	0.47376
	31.6964	0.49629
	31.6886	0.52012
	31.6802	0.54516
	31.6712	0.57139
	31.6617	0.59872
	31.6517	0.6271
	31.6415	0.65644
	31.6309	0.68662
	31.6203	0.71748
	31.6095	0.74871
	31.5988	0.78008
	31.5883	0.81132
	31.5779	0.84205
	31.5679	0.872
	31.5584	0.90061
	31.5494	0.92757
	31.541	0.95238
	31.5333	0.97471
	31.5265	0.99414
	31.5206	1.0104
	31.5157	1.02317
	31.5119	1.03217
	31.5094	1.03729
	31.5081	1.03848
	31.5082	1.03578
	31.5096	1.02918
	31.5127	1.01886
	31.5172	1.00497
	31.5234	0.98792
	31.5312	0.96803
	31.5407	0.94563
	31.5518	0.9211
	31.5646	0.89488
	31.579	0.86746
	31.595	0.83933
	31.6126	0.81088
	31.6317	0.78253
	31.6522	0.7547
	31.674	0.72778
	31.697	0.7021
	31.7211	0.67794
	31.746	0.65557
	31.7718	0.63521
	31.7981	0.61696
	31.825	0.60097
	31.852	0.58725
	31.8792	0.57583
	31.9064	0.56667
	31.9333	0.55964
	31.9599	0.55464
	31.9858	0.55159
	32.0111	0.5502
	32.0355	0.5504
	32.059	0.55195
	32.0814	0.55462
	32.1027	0.55823
	32.1227	0.56258
	32.1415	0.56746
	32.1589	0.57272
	32.175	0.57818
	32.1898	0.58363
	32.2032	0.58889
	32.2153	0.59377
	32.2261	0.59825
	32.2358	0.60214
	32.2444	0.60528
	32.2519	0.60756
	32.2584	0.60888
	32.2642	0.60914
	32.2691	0.6083
	32.2735	0.60636
	32.2772	0.6032
	32.2806	0.59887
	32.2835	0.5934
	32.2862	0.58684
	32.2887	0.57928
	32.291	0.57091
	32.2933	0.56177
	32.2955	0.5521
	32.2976	0.54199
	32.2997	0.53171
	32.3018	0.5214
	32.3038	0.51126
	32.3058	0.50157
	32.3076	0.49247
	32.3093	0.48417
	32.3108	0.47684
	32.312	0.47056
	32.3129	0.46548
	32.3134	0.4618
	32.3135	0.45957
	32.3131	0.45885
	32.3122	0.45971
	32.3108	0.46217
	32.3088	0.46623
	32.3062	0.47192
	32.303	0.47921
	32.2993	0.48807
	32.295	0.49845
	32.2902	0.51029
	32.285	0.52353
	32.2794	0.5381
	32.2734	0.5539
	32.2672	0.57083
	32.2609	0.5888
	32.2546	0.60769
	32.2482	0.62737
	32.242	0.64765
	32.2361	0.66841
	32.2306	0.68955
	32.2255	0.71081
	32.2209	0.73202
	32.217	0.75301
	32.2138	0.77354
	32.2114	0.7934
	32.2099	0.81244
	32.2092	0.83043
	32.2095	0.84713
	32.2107	0.86243
	32.2128	0.87605
	32.2159	0.88796
	32.2199	0.89798
	32.2248	0.90601
	32.2306	0.91197
	32.237	0.9158
	32.2442	0.91746
	32.252	0.91696
	32.2604	0.91435
	32.2691	0.90975
	32.2783	0.90317
	32.2877	0.89475
	32.2972	0.88472
	32.3069	0.8732
	32.3167	0.8604
	32.3264	0.84646
	32.3361	0.83166
	32.3457	0.81622
	32.3551	0.80031
	32.3644	0.78416
	32.3734	0.76797
	32.3824	0.75184
	32.3912	0.736
	32.3998	0.72055
	32.4084	0.70556
	32.4168	0.69105
	32.4253	0.67704
	32.4337	0.66354
	32.4422	0.65047
	32.4507	0.63783
	32.4594	0.62553
	32.4682	0.61346
	32.4771	0.60154
	32.4862	0.58973
	32.4955	0.57808
	32.505	0.56658
	32.5147	0.55522
	32.5247	0.54412
	32.5348	0.5334
	32.545	0.52319
	32.5555	0.51369
	32.5661	0.50511
	32.5768	0.4976
	32.5877	0.49139
	32.5987	0.48669
	32.6098	0.48361
	32.6211	0.48227
	32.6324	0.48278
	32.644	0.48525
	32.6556	0.48962
	32.6674	0.49588
	32.6794	0.50388
	32.6916	0.51353
	32.7041	0.5247
	32.7168	0.53718
	32.7297	0.55077
	32.743	0.56527
	32.7565	0.58041
	32.7704	0.59603
	32.7845	0.61187
	32.7989	0.62779
	32.8135	0.64357
	32.8283	0.6591
	32.8433	0.67423
	32.8584	0.68878
	32.8735	0.70272
	32.8885	0.71596
	32.9035	0.72843
	32.9182	0.74016
	32.9328	0.75113
	32.9469	0.76129
	32.9606	0.77075
	32.9738	0.77958
	32.9865	0.78781
	32.9986	0.79548
	33.01	0.80269
	33.0208	0.80951
	33.0309	0.81603
	33.0403	0.82234
	33.0491	0.82847
	33.0572	0.83445
	33.0647	0.84032
	33.0716	0.84613
	33.0779	0.85173
	33.0838	0.85703
	33.0892	0.86201
	33.0943	0.86651
	33.099	0.87034
	33.1033	0.87333
	33.1074	0.87518
	33.1113	0.87575
	33.115	0.87472
	33.1185	0.87188
	33.1219	0.86695
	33.1251	0.85972
	33.1281	0.85
	33.131	0.83764
	33.1337	0.82247
	33.1363	0.80451
	33.1386	0.78373
	33.1408	0.7603
	33.1428	0.73422
	33.1446	0.70573
	33.1461	0.67508
	33.1473	0.64259
	33.1483	0.60861
	33.1491	0.57346
	33.1496	0.53754
	33.1498	0.50128
	33.1498	0.46503
	33.1496	0.42916
	33.1493	0.39403
	33.1487	0.35991
	33.1481	0.32708
	33.1474	0.29574
	33.1466	0.26604
	33.1458	0.23812
	33.1451	0.21202
	33.1444	0.18774
	33.1439	0.16531
	33.1434	0.14469
	33.1432	0.12579
	33.1432	0.10853
