# Supplementary material for: Drosophila TMEM63 and mouse TMEM63A are lysosomal mechanosensory ion channels
Source: Nat Cell Biol. 2024 Feb 22;26(3):393–403. doi: 10.1038/s41556-024-01353-7 (PMC10940159; doi:10.1038/s41556-024-01353-7)
Supplement: Supplementary file 16 — Statistical source data. [file 41556_2024_1353_MOESM16_ESM.xlsx]

## Sheet: Sheet1
Extended Data Fig. 6b						Extended Data Fig. 6c
	Membrane curvature	Normalized internsity of Ca2+ signal					Pearson Correlation coefficient
	0.16266	1.46301					0.3324
	0.16312	1.43172					0.1152
	0.13926	1.39711					0.0477
	0.1188	1.35083					0.1197
	0.08313	1.35083					0.3294
	0.08921	1.2718					0.3872
	0.08377	1.21622					0.2352
	0.05694	1.24038					0.0171
	0.0776	1.08685					0.2848
	0.03272	1.15039					0.0827
	0.05358	1.13352					-0.0361
	0.08028	1.13241					0.0491
	0.06574	1.18211					0.0713
	0.12188	1.2454					0.1789
	0.23616	1.27937					0.4517
	0.24964	1.33632					0.1009
	0.25083	1.3314					0.2308
	0.19119	1.22797					0.0257
	0.01868	1.16134					0.0128
	0.00732	1.22845
	0.04847	1.23673
	0.06825	1.19276
	0.06624	1.16428
	0.03861	1.12724
	0.09185	1.10347
	0.11288	1.07939
	0.12143	1.09669
	0.22141	1.0725
	0.19975	1.02246
	0.1568	0.98919
	0.14607	1.01274
	0.03942	1.04315
	0.03543	1.13391
	0.04752	1.13391
	0.07224	1.22755
	0.10313	1.23499
	0.14133	1.30902
	0.19865	1.25314
	0.1994	1.26357
	0.19497	1.16763
	0.12308	1.16763
	0.02653	1.01489
	0.01247	1.02425
	0.07445	1.04264
	0.12495	1.03715
	0.16963	1.02214
	0.11285	1.00449
	0.09863	1.08358
	0.09363	1.02769
	0.07499	1.09928
	0.10238	1.18277
	0.12479	1.22354
	0.14328	1.33818
	0.16266	1.46301
