# Supplementary material for: Drosophila TMEM63 and mouse TMEM63A are lysosomal mechanosensory ion channels
Source: Nat Cell Biol. 2024 Feb 22;26(3):393–403. doi: 10.1038/s41556-024-01353-7 (PMC10940159; doi:10.1038/s41556-024-01353-7)
Supplement: Supplementary file 18 — Statistical source data. [file 41556_2024_1353_MOESM18_ESM.xlsx]

## Sheet: Sheet1
Extended Data Fig. 8b
	WT	Tmem631/2	Tmem63 rescue
	0.70291	0.50535	0.69744
	0.53885	0.22101	0.52063
	0.81071	0.39088	0.59048
	0.77192	0.39279	0.51424
Extended Data Fig. 8c
	WT	Tmem631/2	Tmem63 rescue
	0.94318	0.71591	0.90909
	0.84	0.5303	0.66667
	0.92	0.66667	0.81333
	0.85333	0.67391	0.92
