# Supplementary material for: Drosophila TMEM63 and mouse TMEM63A are lysosomal mechanosensory ion channels
Source: Nat Cell Biol. 2024 Feb 22;26(3):393–403. doi: 10.1038/s41556-024-01353-7 (PMC10940159; doi:10.1038/s41556-024-01353-7)
Supplement: Supplementary file 19 — Statistical source data. [file 41556_2024_1353_MOESM19_ESM.xlsx]

## Sheet: Sheet1
Extended Data Fig. 9e
	WT	MsTmem63a KO
	1	0.00442
	1	0.00037536
	1	0.02157
	1	0.000205138
	1	0.00483
	1	0.00497
